# Supplementary material for: Cell-Specific mRNA Profiling of the Caenorhabditis elegans Somatic Gonadal Precursor Cells Identifies Suites of Sex-Biased and Gonad-Enriched Transcripts
Source: G3 (Bethesda). 2015 Oct 23;5(12):2831–41. doi: 10.1534/g3.115.022517 (PMC4683654; doi:10.1534/g3.115.022517)
Supplement: Supporting Information [file supp_g3.115.022517_TableS1.xlsx]

## Sheet: Sheet1
Primer Name	Sequence	Notes
5' pho-10 promoter	gatcaagcttTATTTGAACTTGTCGGCAGCATCC	for cloning 1679 bp of promoter region into pPD95.75 with HindIII
3' pho-10 promoter	gatcggatccTAATCTTAACTGAATAGTTTTCCAACAG	for cloning 1679 bp of promoter region into pPD95.75 with BamHI
5' xtr-2 promoter	gatcaagcttGGTGGCCGCTAGCAGTCTGG	for cloning 2500 bp of promoter region into pPD95.75 with HindIII
3' xtr-2 promoter	gatcggatccATTTAAGTTTTATTCATTCAGGTAGAAA	for cloning 2500 bp of promoter region into pPD95.75 with BamHI
5' F52D2.7 promoter	gatgctgcagTTTTTTTGTAGATTTAGGAGCATAAAC	for cloning 2499 bp of promoter region into pPD95.75 with PstI
3' F52D2.7 promoter	gatcggatccGGCTAGCCGGTCGAACCTGTA	for cloning 2499 bp of promoter region into pPD95.75 with BamHI
5' ckb-3 promoter	gatcaagcttGTTTTTGCTCACCTAAAAAAAATACC	for cloning 721 bp of promoter region into pPD95.75 with HindIII
3' ckb-3 promoter	gatcggatccGTTAATTTAGCAGCTTTTGAGAAATG	for cloning 721 bp of promoter region into pPD95.75 with BamHI
5' ceh-8 promoter	gactggatccCAATGTGAATATTTTCAAAATTCTAGTC	for cloning 3614 bp of promoter region into pPD95.75 with BamHI
3' ceh-8 promoter	gactcccgggTAAAGAAATAAATACCTAATATGTTTTTAATTC	for cloning 3614 bp of promoter region into pPD95.75 with SmaI
5' sdz-1 promoter	gtacctgcagATAAAATTGAGAGAATTAATATTTCAAATAG	for cloning 593 bp of promoter region into pPD95.75 with PstI
3' sdz-1 promoter	gtacggatccTATTAAATGAATAATGACTAATTGTTCAG	for cloning 593 bp of promoter region into pPD95.75 with BamHI
5' R11A5.3 promoter	gtacctgcagAAAATTTGAAAAAAAAATGAAGGTAACAA	for cloning 2500 bp of promoter region into pPD95.75 with PstI
3' R11A5.3 promoter	gtacggatccTTTTCAGATAGACTGATTGAATGAATG	for cloning 2500 bp of promoter region into pPD95.75 with BamHI
5' T13F3.8 promoter	gtacctgcagGGTTTATTTTTCATTTTACAAATGGTG	for cloning 430 bp of promoter region into pPD95.75 with PstI
3' T13F3.8 promoter	gtacggatccTTCAATAATTGGCAATCGGGGATTTG	for cloning 430 bp of promoter region into pPD95.75 with BamHI
5' K03B8.8 promoter	gatcaagcttTGTTTTTTTTTGTTCTTTTTGGGTATC	for cloning 623 bp of promoter region into pPD95.75 with HindIII
3' K03B8.8 promoter	gtactctagaCAAGTAGGACGTTGGAAATTTTGGG	for cloning 623 bp of promoter region into pPD95.75 with XbaI
5' pes-1 promoter	tcagctgcagGGTGGTATTGTACCCCCAGCG	for cloning 850 bp of promoter region into pPD95.75 with PstI
3' pes-1 promoter	catgtctagaCTAAATGTATTATTATGTAGTAGTAAAAG	for cloning 850 bp of promoter region into pPD95.75 with XbaI
