# Supplementary material for: Cell-Specific mRNA Profiling of the Caenorhabditis elegans Somatic Gonadal Precursor Cells Identifies Suites of Sex-Biased and Gonad-Enriched Transcripts
Source: G3 (Bethesda). 2015 Oct 23;5(12):2831–41. doi: 10.1534/g3.115.022517 (PMC4683654; doi:10.1534/g3.115.022517)
Supplement: Supporting Information [file supp_g3.115.022517_TableS2.xlsx]

## Sheet: Male Z1 Z4 enriched
gene	Fold change log2(Z1/Z4-enriched, male)	p value of differential expression	q value of differential expression	Gene Description	Transcripts form new isoform	Genetic locus near a TRA-1 binding site	Fold change log2(Z1/Z4-enriched, hermaphrodite)	Fold change log2(sex biased, gonadal cells)	Fold change, log2(sex biased, whole animal)	RPKM of Male Z1/Z4	RPKM of Hermaphrodite Z1/Z4	RPKM of Male whole animal	RPKM of Hermaphrodite whole animal
C03B1.4	-6.26415	0.00015	0.000788771				-4.34928	-0.536868	1.378	137.103	94.5006	1.78382	4.63628
F26A1.9	-5.74529	0.0038	0.0122218				-4.23993	-1.1468	0.358556	136.018	61.4293	2.53567	3.25109
K09C4.9	-5.61581	0.00395	0.0126247				-4.85651	-0.266184	0.493111	233.663	194.295	4.76502	6.70665
ocam-1	-5.58159	0.00025	0.00122252	ocam-1 encodes a protein with an OCAM domain, a nematode-specific motif conserved between OCAM-1 and two other nematode ONECUT homeodomain proteins (CEH-21 and CEH-41); ocam-1 is probably derived from a ONECUT gene that lost both its cut domain and its homeodomain; ocam-1 has no obvious function in mass RNAi assays.			-4.61875	-0.438008	0.52483	205.179	151.454	4.28457	6.16448
C42D4.3	-5.55212	5e-05	0.000298473				-3.64407	0.379967	2.28802	126.132	164.136	2.68824	13.129
F14H12.8	-5.54305	0.005	0.0153551				-4.19021	-0.85155	0.501286	54.4927	30.1992	1.16873	1.65431
T03E6.9	-5.34481	0.00525	0.0159848				-3.01948	-1.84134	0.483987	54.6963	15.2637	1.34589	1.88236
F53C3.8	-5.31605	0.002	0.00712051		x		-4.21538	-0.434845	0.665825	182.408	134.941	4.57881	7.26417
C03B1.3	-5.08655	0.01405	0.036878				-3.73112	-0.360283	0.995148	103.376	80.5313	3.04241	6.06439
F31B9.3	-5.07279	5e-05	0.000298473				-4.29072	-0.389876	0.392188	168.522	128.615	5.00721	6.57138
K03H9.3	-5.00348	0.00025	0.00122252				-3.46099	-0.305642	1.23686	27.9795	22.6378	0.872253	2.05576
F54B11.8	-4.95687	5e-05	0.000298473		x		-4.17272	-0.466376	0.317775	145.487	105.301	4.68445	5.83873
C10A4.10	-4.85238	0.005	0.0153551				-3.53722	-0.389693	0.925473	28.1647	21.4979	0.974971	1.85177
F13A2.5	-4.8523	0.0029	0.00971043				-3.73233	-1.39444	-0.274466	65.0431	24.742	2.25172	1.86162
pes-1	-4.84927	0.00095	0.0038077				-4.33229	0.756706	1.27368	39.2474	66.3135	1.36156	3.29195
B0403.5	-4.81398	5e-05	0.000298473				-4.14546	0.188472	0.856985	73.1942	83.4089	2.60211	4.71306
C29G2.1	-4.77948	0.001	0.00397614		x		-3.78355	-0.573974	0.421961	101.366	68.0937	3.69082	4.94476
C50H2.6	-4.77585	5e-05	0.000298473		x		-3.56665	-0.811657	0.397543	102.108	58.1734	3.72722	4.90972
F13A2.9	-4.7073	0.0012	0.00463315		x		-3.85606	-0.380075	0.471168	257.53	197.886	9.85799	13.6654
R10E11.9	-4.67732	0.00255	0.00873009				-4.63942	0.633118	0.671013	57.3654	88.9687	2.24201	3.56971
C10A4.5	-4.67465	5e-05	0.000298473				-4.32963	-0.531689	-0.186673	122.569	84.7862	4.79921	4.21673
C28G1.4	-4.65287	5e-05	0.000298473				-3.85047	0.154693	0.957096	29.1537	32.4534	1.15888	2.24985
C36B7.4	-4.58506	5e-05	0.000298473				-4.09023	0.0857643	0.580592	628.039	666.506	26.1665	39.1311
mab-7	-4.58142	0.0001	0.000554396	mab-7 encodes a protein with a hydrophobic type II transmembrane region at the N-terminus, an EGF-like motif, a ShKT motif and a long C-terminus; mab-7 is involved in morphogenesis of the male tail, specifically affecting the structural cells, neuronal processes and the hypodermal sheath of the sensory rays, as such, it affects mating in males; a mab-7 promoter-gfp construct is expressed in hypod…			-2.88921	-0.565361	1.12685	34.0177	22.9887	1.42089	3.10296
C05C10.1	-4.57876	5e-05	0.000298473				-4.57766	-0.905319	-0.904218	45.3753	24.2265	1.89879	1.01456
F23C8.7	-4.56789	5e-05	0.000298473				-4.47211	0.0430938	0.138869	134.113	138.179	5.65456	6.2259
K08H2.4	-4.54175	0.00085	0.00346859		x		-5.19784	-0.0704659	-0.726554	59.4446	56.6109	2.55217	1.54239
Y59E1B.2	-4.53871	0.00015	0.000788771		x		-4.29226	-0.433652	-0.187199	281.693	208.561	12.1196	10.6448
F13A2.2	-4.53306	0.0003	0.00143121				-4.294	-0.205625	0.033433	462.66	401.201	19.9836	20.4521
W08E12.8	-4.52085	5e-05	0.000298473				-4.29845	-0.527156	-0.304764	229.742	159.423	10.0076	8.10191
C36B7.2	-4.51448	5e-05	0.000298473				-4.25528	-0.409335	-0.150136	206.542	155.52	9.03684	8.14369
Y59E1B.1	-4.43725	5e-05	0.000298473		x		-3.99405	-0.481173	-0.0379794	130.715	93.6432	6.03363	5.87687
C13A2.1	-4.42397	0.0001	0.000554396				-4.72064	-0.425736	-0.722401	24.5791	18.2981	1.14503	0.69399
rnh-1.2	-4.37733	5e-05	0.000298473		x		-3.52399	0.347628	1.20098	49.82	63.3944	2.39715	5.51093
col-181	-4.37433	5e-05	0.000298473	col-181 is homologous to the human gene PRO ALPHA 1(I) COLLAGEN (COL1A1; OMIM:120150), which when mutated leads to osteogenesis imperfecta.			-3.77544	-0.501592	0.0972997	165.01	116.551	7.95616	8.51126
F47B10.9	-4.37293	5e-05	0.000298473				-3.22164	-1.10707	0.0442195	103.121	47.8726	4.97698	5.13189
Y42H9AR.2	-4.3426	0.0002	0.00101097				-4.22797	0.15435	0.268985	36.0465	40.1169	1.77668	2.14083
nas-7	-4.31406	5e-05	0.000298473	nas-7 encodes an astacin-like metalloprotease; a NAS-7::GFP reporter fusion is first expressed in embryos just prior to hatching and, in adult animals, is seen in anterior cells adjacent to the pharyngeal metacarpus and terminal bulb.			-3.90787	-0.187101	0.219084	103.831	91.202	5.21996	6.076
C47D12.5	-4.31153	5e-05	0.000298473				-3.34438	-0.794884	0.172265	171.555	98.8824	8.63976	9.73551
fbxb-45	-4.30048	5e-05	0.000298473				-3.96307	-0.041455	0.295948	44.5808	43.318	2.26243	2.77757
C30F8.3	-4.2958	5e-05	0.000298473				-4.18759	0.00251436	0.110725	41.0941	41.1658	2.09226	2.25916
T22C8.4	-4.2754	5e-05	0.000298473		x		-4.20859	-0.421035	-0.354233	230.803	172.384	11.9184	9.32361
Y11D7A.7	-4.26557	5e-05	0.000298473				-3.66337	0.354326	0.956528	73.6887	94.2027	3.83121	7.43498
K09C4.6	-4.26269	5e-05	0.000298473		x		-3.15411	-0.112498	0.996084	129.418	119.709	6.74213	13.4477
W03F9.4	-4.24527	5e-05	0.000298473				-2.54325	-0.444399	1.25762	56.4705	41.4996	2.97761	7.11952
C48B4.13	-4.23822	0.0001	0.000554396				-4.13902	-0.0439889	0.0552118	72.3325	70.1603	3.83266	3.98218
T05A8.7	-4.2327	5e-05	0.000298473				-3.46227	-0.347545	0.422883	59.611	46.8495	3.17071	4.25067
F19B10.10	-4.23104	5e-05	0.000298473				-3.99854	0.345789	0.578288	79.442	100.959	4.23038	6.31629
T04D3.1	-4.21172	5e-05	0.000298473				-3.63985	0.303878	0.875746	149.406	184.435	8.0633	14.7958
F32D1.8	-4.21032	5e-05	0.000298473				-3.82364	-0.443966	-0.0572853	230.891	169.731	12.4731	11.9875
F55B12.10	-4.21006	0.0004	0.00183075				-3.12095	-0.4697	0.619412	309.433	223.446	16.7191	25.6847
F13A2.1	-4.20835	0.0001	0.000554396		x		-3.94313	-0.417956	-0.152735	111.495	83.4525	6.03137	5.42548
T04A6.2	-4.19049	0.00285	0.00956476				-4.58122	0.299412	-0.0913194	40.8466	50.2676	2.23714	2.09992
C36B7.4	-4.18254	5e-05	0.000298473				-3.84337	0.0223361	0.36151	193.174	196.188	10.6385	13.668
F48G7.2	-4.15664	5e-05	0.000298473				-3.10756	-0.202885	0.846201	45.6613	39.671	2.5602	4.60262
F32H2.11	-4.15223	5e-05	0.000298473				-4.45283	0.294687	-0.00591648	26.9695	33.0812	1.5168	1.51059
T23B12.5	-4.14837	0.0001	0.000554396				-4.09175	-0.169646	-0.113029	46.1875	41.0635	2.6046	2.40833
F59B2.5	-4.12081	5e-05	0.000298473				-3.48934	-0.174686	0.456785	133.436	118.219	7.66979	10.5266
C29G2.2	-4.11499	0.00135	0.00511589		x		-3.20879	-0.881145	0.0250532	136.429	74.0722	7.87354	8.01146
C03B1.14	-4.10573	5e-05	0.000298473				-3.67552	0.178632	0.608836	57.8732	65.5015	3.36148	5.12635
H03G16.5	-4.08904	0.002	0.00712051		x		-4.79572	0.770465	0.0637875	24.001	40.9413	1.41028	1.47403
C07B5.6	-4.08684	5e-05	0.000298473				-4.31355	-0.0509653	-0.277669	95.4103	92.0986	5.61478	4.63176
fbxc-42	-4.08406	0.01345	0.0355344				-3.89869	0.581223	0.766597	11.4462	17.1248	0.674894	1.14816
T24C12.1	-4.07483	5e-05	0.000298473		x		-3.33779	-0.73275	0.00429522	123.787	74.4894	7.34561	7.36751
ptr-16	-4.0713	5e-05	0.000298473	ptr-16 encodes a nematode-specific member of the sterol sensing domain (SSD) proteins, distantly paralogous to Drosophila PATCHED (PTC) and human PTCH (OMIM:601309, mutated in basal cell nevus syndrome); PTR-16 is partially required for normal molting from L2 to L3 larval stages; however, PTR-16 and PTR-1 together are strongly required for both molting and viability, with double ptr-1/-16 RNAi an…			-4.04248	0.169372	0.198194	56.1557	63.151	3.34049	3.83242
nhr-282	-4.01759	0.00355	0.0115408				-1.94475	-1.09068	0.982156	22.0439	10.3505	1.36106	2.68865
T22B2.3	-4.00635	0.00015	0.000788771				-3.93031	0.0272766	0.103316	20.3869	20.776	1.26859	1.36277
F23F12.3	-4.0014	5e-05	0.000298473		x		-0.542066	-2.54486	0.914472	16.7585	2.87181	1.04639	1.97232
inx-8	-3.99531	5e-05	0.000298473	inx-8 encodes a predicted member of the innexin family that affects fertility; expressed in sheath cells.			-3.32288	0.665969	1.3384	36.4455	57.8257	2.28526	5.77876
T16G12.4	-3.99109	5e-05	0.000298473				-2.25223	-0.475477	1.26338	64.5598	46.4333	4.05999	9.74633
lips-7	-3.97518	5e-05	0.000298473				-4.37335	-0.0737158	-0.471891	67.0591	63.7187	4.26393	3.07438
crn-4	-3.97495	5e-05	0.000298473				-3.16764	0.245136	1.05244	59.9011	70.9951	3.8094	7.90084
C27A12.4	-3.94912	5e-05	0.000298473				-3.90162	0.0172033	0.0647028	69.1773	70.0072	4.47878	4.68422
Y47H10A.2	-3.94837	0.00185	0.00666822	This gene encodes a protein containing an F-box, a motif predicted to mediate protein-protein interactions either with homologs of yeast Skp-1p or with other proteins.			-3.84581	-0.0388384	0.0637194	12.721	12.3831	0.824029	0.86124
T04A6.3	-3.93976	5e-05	0.000298473		x		-3.27787	-0.0799905	0.581895	47.9426	45.3568	3.12419	4.67633
F25B3.4	-3.93891	0.0109	0.0296818				-2.88662	-0.170259	0.882034	24.7188	21.9671	1.61174	2.97039
ptd-2	-3.90103	5e-05	0.000298473		x		-3.38257	-0.0123448	0.506112	20.1574	19.9856	1.3493	1.91629
fbxc-39	-3.88948	5e-05	0.000298473				-3.30911	0.136233	0.716594	33.2253	36.5157	2.24192	3.68414
F14H12.6	-3.88738	0.0115	0.0310618				-3.91789	0.212129	0.181616	46.6578	54.0482	3.15287	3.57584
T24E12.11	-3.88249	5e-05	0.000298473				-2.80788	-0.0964818	0.978133	56.7021	53.0341	3.84461	7.57356
ckb-3	-3.88132	5e-05	0.000298473	ckb-3 encodes a putative choline kinase; CKB-1 through CKB-4 comprise a related group ('B') of choline kinases.			-3.80666	-0.151897	-0.0772307	276.689	249.038	18.7758	17.7971
C14C11.2	-3.8467	5e-05	0.000298473				-2.92147	0.0989691	1.0242	32.4733	34.7792	2.25711	4.5906
F55G1.7	-3.84626	0.0005	0.00221386				-3.36436	-0.382469	0.0994337	25.3968	19.4825	1.76579	1.89178
zif-1	-3.81786	0.0003	0.00143121	zif-1 encodes a SOCS-box protein that promotes establishment of the germ line by targetting germline proteins for cullin-dependent degradation in non-germline (somatic) cells; ZIF-1 binds germline CCCH-(zinc)-finger proteins and the E3 ubiquitin ligase subunit elongin C (ELC-1); while ZIF-1 has no obvious homologs, it may be analogous to the Drosophila SOCS-box protein GUSTAVUS, which is required…			-2.88138	-0.188382	0.748098	51.3179	45.036	3.63896	6.11192
C48B4.9	-3.80305	0.0001	0.000554396				-2.58843	-0.258269	0.956349	55.425	46.3403	3.97075	7.70482
C50H2.4	-3.79845	0.00355	0.0115408				-2.29042	-1.06428	0.443757	13.751	6.57591	0.988296	1.34422
C29F9.6	-3.79694	5e-05	0.000298473				-3.59241	-0.146511	0.0580218	248.586	224.58	17.8847	18.6187
xtr-2	-3.7924	5e-05	0.000298473	xtr-2 encodes a protein with similarity to TRA-2A and TRA-2B in a region known as the MX region, hypothesized to be a protein-protein interaction domain involved in negatively regulating tra-2 activity in the germ line.	x		-3.64517	-0.657559	-0.510332	82.2488	52.1416	5.93613	4.16752
F12E12.12	-3.78877	5e-05	0.000298473		x		-4.06052	0.00330549	-0.268442	66.9294	67.083	4.84266	4.02045
F23D12.10	-3.78649	5e-05	0.000298473				-2.71395	-0.331345	0.741195	26.0889	20.7353	1.89063	3.1603
Y6E2A.4	-3.78346	5e-05	0.000298473				-2.595	-1.12174	0.0667254	43.4692	19.9759	3.15679	3.30622
inx-9	-3.77808	0.00015	0.000788771	inx-9 encodes an innexin, an integral transmembrane channel protein that is a structural component of invertebrate gap junctions; although the precise role of INX-9 in C. elegans development and/or behavior is not yet known, INX-9 may play a role in gonad or germline development, as INX-9 expression is detected solely in the sheath cells of the somatic gonad and particularly, the sheath cells in …			-3.4756	0.522778	0.825257	19.3038	27.7342	1.40711	2.49319
fbxa-179	-3.77472	0.00035	0.00163392				-2.51184	-0.305244	0.957638	21.3835	17.3058	1.56234	3.03426
C10A4.3	-3.75858	5e-05	0.000298473				-3.40437	-0.143502	0.210705	192.785	174.532	14.2439	16.4838
H09G03.1	-3.75086	5e-05	0.000298473		x		-3.45268	0.423423	0.721601	36.7319	49.2614	2.72849	4.4993
fbxa-69	-3.74088	5e-05	0.000298473	This gene encodes a protein containing an F-box, a motif predicted to mediate protein-protein interactions either with homologs of yeast Skp-1p or with other proteins; this gene's encoded protein also contains an FTH/DUF38 motif, which may also mediate protein-protein interaction.			-2.56259	-1.13348	0.0448112	99.7403	45.4632	7.46028	7.69563
F14B8.6	-3.73508	5e-05	0.000298473				-3.36469	-0.427064	-0.0566723	168.939	125.652	12.687	12.1983
M60.7	-3.72321	5e-05	0.000298473				-0.941976	-1.79375	0.987475	52.1341	15.0365	3.94753	7.82681
F32D8.8	-3.72306	5e-05	0.000298473				-1.18219	-2.09848	0.442385	20.7188	4.83792	1.56896	2.13198
fbxa-72	-3.72225	5e-05	0.000298473		x		-3.50245	-0.0427613	0.177038	51.9336	50.4169	3.93496	4.44871
F10D11.6	-3.72202	5e-05	0.000298473				-3.29729	0.259458	0.684184	28.4754	34.0858	2.15789	3.46728
cyp-13A2	-3.71924	5e-05	0.000298473	cyp-13A2 encodes one of ~80 C. elegans cytochrome P450s: membrane-associated, heme-containing NADPH-dependent monooxygenases that catalyze the oxidative metabolism of a variety of exogenous compounds and endogenous substrates.			-2.6627	0.425898	1.48244	62.101	83.4271	4.71515	13.1752
T11A5.1	-3.70311	5e-05	0.000298473				-3.52446	-0.246577	-0.0679218	136.512	115.065	10.4815	9.99945
nnt-1	-3.70146	5e-05	0.000298473	nnt-1 encodes a proton-pumping nicotinamide nucleotide transhydrogenase predicted to be mitochondrial.			-3.88679	-0.560727	-0.746061	236.929	160.628	18.2124	10.8588
Y43D4A.5	-3.69855	5e-05	0.000298473				-2.86835	-0.583844	0.246358	21.7034	14.4801	1.67167	1.98295
col-63	-3.69266	5e-05	0.000298473				-3.12337	0.369227	0.938514	64.1173	82.8178	4.95877	9.50374
H05L14.2	-3.68708	5e-05	0.000298473		x		-3.39779	0.0431427	0.332439	66.4467	68.4637	5.15882	6.49568
F45E4.5	-3.68179	5e-05	0.000298473				-2.77788	-0.152653	0.751258	391.894	352.546	30.5379	51.4033
gem-4	-3.67864	5e-05	0.000298473	gem-4 encodes a Ca[2+]-dependent phosphatidylserine binding protein (copine) that antagonizes GON-2 in gonadal cell division, with no other obvious function in normal animals; GEM-4 is highly similar to three human proteins, copine I, copine III, and KIA1599 (40% identity over 590 residues); GEM-4 is also similar to its C. elegans paralog, F26D10.4 (73% identity over 637 residues), with at least …			-2.58883	-0.172171	0.917644	126.191	111.995	9.85477	18.6159
C35E7.5	-3.6573	5e-05	0.000298473				-3.36445	0.0552916	0.348139	53.6992	55.7972	4.2561	5.41766
fbxa-143	-3.65385	5e-05	0.000298473				-3.18543	0.00209071	0.470508	31.6117	31.6575	2.51148	3.4799
gpa-8	-3.65284	5e-05	0.000298473	gpa-8 encodes a member of the G protein alpha subunit family of heterotrimeric GTPases; expressed in URX, AQR, and PQR sensory cells.			-1.98068	-0.891991	0.780174	55.6426	29.9841	4.42377	7.59712
C16C10.9	-3.64407	5e-05	0.000298473				-3.75995	0.173318	0.0574373	94.0621	106.069	7.52386	7.82945
C14A4.7	-3.62065	0.0003	0.00143121				-3.73239	0.214568	0.102827	33.418	38.7768	2.71679	2.9175
Y32G9B.1	-3.58971	5e-05	0.000298473				-2.78587	-0.0765388	0.727305	56.0162	53.1219	4.65268	7.70272
F17A2.13	-3.58689	5e-05	0.000298473				-3.13503	0.0139091	0.465771	29.857	30.1462	2.48475	3.43158
col-124	-3.58304	0.0008	0.00329643				-2.81371	-0.62255	0.146785	79.7395	51.7925	6.65381	7.36643
cyp-34A6	-3.583	5e-05	0.000298473				-3.00368	-0.131898	0.447418	33.1632	30.2658	2.76737	3.77358
M04D8.5	-3.57854	0.00725	0.0209863				-2.88283	-0.410331	0.285382	18.8912	14.2147	1.58129	1.92717
K04H4.5	-3.57684	0.00035	0.00163392				-3.1483	-0.120753	0.307786	26.0587	23.9664	2.18382	2.70315
T06G6.4	-3.55397	5e-05	0.000298473				-3.27262	-0.045389	0.235959	226.022	219.022	19.2441	22.6636
che-14	-3.54792	5e-05	0.000298473	che-14 encodes a protein with a sterol-sensing domain; CHE-14 protein is involved in the exocytotic secretion of lipid-modified proteins at the apical surface of certain epithelial cells.			-3.26914	0.0892862	0.368057	54.4028	57.8761	4.65149	6.00328
Y73C8B.1	-3.54007	5e-05	0.000298473				-2.9654	0.0743704	0.649035	69.9788	73.6808	6.01589	9.43363
F13A2.4	-3.53452	0.01525	0.0395279				-2.54072	-1.73147	-0.737669	35.679	10.7446	3.07905	1.84653
C53A3.2	-3.53428	5e-05	0.000298473				-2.37073	-0.341943	0.821604	28.8127	22.7326	2.48692	4.3953
F59E11.6	-3.534	0.0005	0.00221386				-3.76007	0.481823	0.255747	27.9833	39.0789	2.41579	2.88435
F25B3.5	-3.5315	5e-05	0.000298473				-2.7501	0.0109197	0.792324	81.8699	82.4919	7.08005	12.2617
mes-1	-3.53077	5e-05	0.000298473	The mes-1 gene encodes a receptor tyrosine kinase-like protein that is required for unequal cell divisions in the early embryonic germline; during embryonic cell divisions, mes-1 is involved in positioning of the early mitotic spindle and of associated P granules.			-3.27767	0.0339528	0.287052	18.8173	19.2654	1.62813	1.98655
col-97	-3.52526	0.0001	0.000554396	col-97 encodes a cuticular collagen; loss of col-97 activity via large-scale RNAi screens results in defects in body morphology and locomotion.			-3.26291	1.14467	1.40703	28.043	62.002	2.43566	6.45911
ncr-2	-3.50223	5e-05	0.000298473	ncr-2 encodes a homolog of human NPC1, which when mutated leads to Niemann-Pick disease, type C (OMIM:257220).			-2.54207	-0.705211	0.254955	108.338	66.4493	9.561	11.4091
C47E12.6	-3.49346	5e-05	0.000298473				-3.86379	0.766935	0.396606	29.3568	49.955	2.60659	3.43133
col-137	-3.49205	0.00255	0.00873009				-2.11471	0.453958	1.8313	9.61586	13.1717	0.854629	3.04125
R07E5.4	-3.48666	5e-05	0.000298473				-2.08839	0.0594867	1.45776	263.201	274.281	23.4801	64.4954
ceh-8	-3.47742	5e-05	0.000298473	ceh-8 encodes a paired-like homeodomain protein of the Q50 class orthologous to the Rx homeobox protein of humans (RAX; OMIM:601881) and Drosophila (CG10052-PA); CEH-8 and RX belong to one of at least 18 distinct families of paired-like homeodomain proteins, including 12 families in the Q50 class.	x		-3.16027	-0.386735	-0.0695824	244.894	187.309	21.9872	20.9519
adt-1	-3.47722	5e-05	0.000298473	The adt-1 gene encodes a metalloproteinase with disintegrin-like and metalloproteinase with thrombospondin type I motifs (ADAMTS) that is required for male tail morphogenesis.			-3.34091	0.286581	0.422892	29.4883	35.9682	2.6479	3.54981
cyp-34A2	-3.4655	5e-05	0.000298473				-2.2886	-1.02454	0.152364	19.6523	9.66046	1.77907	1.97724
Y81B9A.2	-3.46518	0.0026	0.00887296		x		-2.15757	-1.92415	-0.616537	15.0985	3.97838	1.36713	0.891691
R07E5.6	-3.4644	0.001	0.00397614				-3.28966	0.788217	0.962957	8.79774	15.1932	0.797043	1.55368
oct-2	-3.46125	5e-05	0.000298473				-3.11873	-0.0995789	0.242938	108.232	101.014	9.82694	11.6292
jud-4	-3.4583	0.00405	0.0128793	jud-4 encodes an unfamiliar protein, putatively secreted, that is required both for normal sensitivity to ethanol and for survival after freezing and thawing; JUD-4 is expressed in hypodermis and vulval muscles; JUD-4 is orthologous to Brugia malayi Bm1_40315, but lacks obvious orthologies to non-nematode proteins; JUD-4's C-terminal domain has possible similarity to F40E10.5, and to proteins suc…			-3.62585	1.17357	1.00602	13.1536	29.6704	1.19672	2.40344
F32D1.7	-3.4516	5e-05	0.000298473		x		-2.45497	-0.389538	0.60709	43.527	33.2274	3.97855	6.06005
C31H5.7	-3.42885	0.00045	0.00202476				-3.42247	0.188052	0.19443	68.4013	77.9244	6.35153	7.26787
Y71F9B.9	-3.4251	5e-05	0.000298473				-2.45843	-1.2906	-0.323923	59.4431	24.2992	5.53404	4.42111
F48G7.10	-3.42485	5e-05	0.000298473				-2.99298	-0.320849	0.111029	59.3763	47.5365	5.52877	5.97107
sdz-27	-3.4164	5e-05	0.000298473				-3.44637	-0.329562	-0.359536	452.755	360.292	42.4058	33.0517
Y46G5A.7	-3.4123	5e-05	0.000298473	This gene encodes a protein containing an F-box, a motif predicted to mediate protein-protein interactions either with homologs of yeast Skp-1p or with other proteins.			-3.37242	0.488654	0.528529	49.7267	69.7733	4.67074	6.73734
Y45F10A.3	-3.40931	0.0002	0.00101097				-3.34184	-0.208925	-0.141459	168.586	145.858	15.8679	14.3858
T22E5.3	-3.40539	5e-05	0.000298473				-2.75301	-0.695601	-0.0432265	42.2819	26.107	3.99053	3.87274
F45C12.15	-3.404	5e-05	0.000298473				-4.00898	0.174927	-0.430058	49.6806	56.0849	4.69334	3.48354
lam-3	-3.38994	5e-05	0.000298473	lam-3 is orthologous to human LAMININ ALPHA-2 (LAMA2; OMIM:156225), which when mutated leads to merosin-deficient congenital muscular dystrophy.			-3.64877	-0.172671	-0.431496	69.7895	61.9171	6.65758	4.93654
C06E4.8	-3.37988	0.0008	0.00329643				-2.52401	0.389093	1.24497	18.4454	24.1555	1.77191	4.19966
EEED8.15	-3.36664	5e-05	0.000298473				-2.63848	-0.480752	0.247409	38.7273	27.7521	3.75455	4.45692
ZK829.3	-3.36279	0.0003	0.00143121				-3.0975	0.367233	0.632518	11.1874	14.4304	1.0875	1.68592
Y47G6A.3	-3.36025	0.00565	0.0170096		x		-3.42194	0.0409631	-0.020721	19.4672	20.0279	1.89569	1.86866
Y6E2A.5	-3.35737	5e-05	0.000298473				-2.87633	-0.371281	0.109756	48.1405	37.2172	4.69723	5.06852
F19B10.4	-3.35199	5e-05	0.000298473				-2.51884	-0.00854611	0.824611	55.0231	54.6981	5.38883	9.54393
sod-5	-3.33865	0.0006	0.0025921	sod-5 encodes one of five superoxide (SOD) isozymes in C. elegans; along with SOD-1, SOD-5 is predicted to be one of two cytoplasmic Cu/Zn SODs in C. elegans; sod-5 expression is increased in sod-1 mutant animals and likewise, sod-1 expression is increased in sod-5 mutants, suggesting a possible mechanism of functional compensation between these two genes; the sod-5 promoter contains one copy of …			-5.29058	1.483	-0.468929	38.1406	106.614	3.7701	2.7239
K09C4.7	-3.31234	0.00095	0.0038077		x		-3.43081	-0.072001	-0.190465	79.9304	76.0392	8.04632	7.05118
T09B4.4	-3.30653	5e-05	0.000298473				-3.68975	-0.204304	-0.587521	187.523	162.762	18.9534	12.6132
fbxa-83	-3.30005	5e-05	0.000298473				-2.9054	0.147286	0.541939	51.025	56.5094	5.18045	7.54237
C48B4.8	-3.29893	0.0001	0.000554396				-2.99602	0.291292	0.5942	38.2083	46.7569	3.88222	5.86074
C06B8.7	-3.28911	5e-05	0.000298473				-2.98966	0.102364	0.401816	30.8026	33.0676	3.15113	4.16318
col-81	-3.28433	5e-05	0.000298473				-3.54775	0.325298	0.0618824	63.9607	80.1378	6.56492	6.85264
fkh-6	-3.28	0.0005	0.00221386	fkh-6 encodes one of 15 C. elegans forkhead transcription factors; fkh-6 is required for several aspects of male gonadogenesis including asymmetric cell division, cell migration and sex determination and appears to act downstream of tra-1; FKH-6 is specifically expressed in the gonad.			-3.81484	0.440241	-0.0945979	42.1991	57.257	4.34434	4.06862
fbxc-40	-3.27712	5e-05	0.000298473				-2.69434	-0.101079	0.48171	120.085	111.96	12.3873	17.2976
F41C3.1	-3.26713	0.0097	0.0268506		x		-5.60554	0.583275	-1.75514	38.6895	57.9664	4.01872	1.19053
nas-6	-3.26014	5e-05	0.000298473	nas-6 encodes an astacin-like metalloprotease.	x		-2.20368	-0.491967	0.564491	41.0975	29.2226	4.28959	6.34373
F34H10.4	-3.25512	5e-05	0.000298473				-2.95503	-0.104382	0.195703	37.8379	35.197	3.96314	4.53892
C39B10.4	-3.2545	0.01805	0.0456346				-1.62252	-0.311533	1.32044	10.3528	8.34216	1.08482	2.70926
nhr-162	-3.25309	5e-05	0.000298473				-2.57024	0.142473	0.825322	34.4629	38.04	3.61472	6.40503
F58E6.13	-3.24521	5e-05	0.000298473				-3.73617	1.51917	1.02821	43.2544	123.978	4.56167	9.30352
C09F9.3	-3.22806	5e-05	0.000298473				-2.65279	-0.238848	0.336422	58.4991	49.5734	6.24319	7.88279
C54D10.13	-3.22783	0.00995	0.027449				-2.31512	0.187032	1.09975	25.381	28.8942	2.70916	5.80619
set-12	-3.22222	5e-05	0.000298473	set-12 encodes a putative histone H3 lysine-9 methyltransferase with no non-nematode orthologs; neither set-12(n4442) nor set-12(RNAi) have any obvious phenotypes.			-3.12154	-0.285446	-0.184762	21.4551	17.6037	2.29904	2.02268
C15C7.6	-3.22149	0.00535	0.0162393				-2.62394	-0.481705	0.11585	36.7365	26.3081	3.93851	4.26782
ZK899.2	-3.21502	5e-05	0.000298473				-3.24041	0.018942	-0.00645251	102.395	103.748	11.0271	10.9779
T23F6.5	-3.21482	5e-05	0.000298473				-3.53469	0.143832	-0.176041	40.626	44.885	4.3757	3.87306
ZK688.7	-3.20347	5e-05	0.000298473				-2.94219	-0.702029	-0.440757	185.801	114.213	20.1702	14.8603
T12G3.4	-3.19255	5e-05	0.000298473				-2.67075	0.015262	0.537061	181.817	183.75	19.8875	28.8571
nhr-76	-3.18781	5e-05	0.000298473				-2.84924	-0.31166	0.0269047	28.3962	22.8792	3.11627	3.17493
dsl-3	-3.15606	0.0075	0.0216111	dsl-3 encodes a putative secreted protein with single DSL and EGF domains in series, somewhat like Delta/LAG-2; DSL-3 belongs to a nematode-specific family of Delta/LAG-2-like proteins that includes DSL-1, -2, -3, -5, -6, and -7.			-1.78099	0.434548	1.80962	10.2841	13.8989	1.15372	4.04434
gpdh-1	-3.14617	5e-05	0.000298473	gpdh-1 encodes one of two C. elegans glycerol 3-phosphate dehydrogenases; although loss of gpdh-1 activity via large-scale RNAi screens results in no obvious defects, gpdh-1 mRNA expression is upregulated in response to hypertonicity, suggesting that GPDH-1 does play a role in osmotic stress adaptation in C. elegans.			-1.96764	-0.899711	0.278816	64.3494	34.4909	7.26866	8.81833
mut-14	-3.14514	5e-05	0.000298473	mut-14 mutants exhibit germline transposon activation, a deficient response to RNAi, resistance to co-suppression, and transgene desilencing.			-2.72419	-0.0919646	0.328989	115.558	108.422	13.0623	16.4079
W01A8.2	-3.12191	5e-05	0.000298473				-2.18237	0.000598801	0.940138	94.0509	94.0899	10.8038	20.7293
fbxa-189	-3.11356	5e-05	0.000298473	This gene encodes a protein containing an F-box, a motif predicted to mediate protein-protein interactions either with homologs of yeast Skp-1p or with other proteins; this gene's encoded protein also contains an FTH/DUF38 motif, which may also mediate protein-protein interaction.			-3.15462	-0.212584	-0.253642	21.9174	18.9145	2.53229	2.12403
Y81G3A.4	-3.11327	0.00275	0.00928774				-2.72848	0.531442	0.916234	12.504	18.073	1.44498	2.72694
nhr-170	-3.11325	5e-05	0.000298473				-2.70857	-0.106213	0.298463	23.0236	21.3895	2.66068	3.2722
cutl-14	-3.11092	5e-05	0.000298473				-2.74661	0.0284598	0.392772	84.2103	85.888	9.74734	12.7974
lin-46	-3.11041	5e-05	0.000298473	lin-46 encodes one of two C. elegans paralogs of bacterial MoeA proteins and mammalian gephyrins (E domain, only); LIN-46 is predicted to function as a scaffolding protein for a developmental timing complex, and may also play a role in molybdenum cofactor biosynthesis; identified in screens for suppressors of precocious heterochronic mutations in lin-14 and lin-28, lin-46 is required for stage-sp…			-3.16567	0.161507	0.106249	87.2115	97.5421	10.0983	10.87
grl-3	-3.10835	0.0021	0.00741152	grl-3 encodes a hedgehog-like protein, with an N-terminal signal sequence, a central low-complexity region, and a C-terminal Ground-like (Grl) domain; GRL-3 is expressed in intestine, larval renal gland cells, and larval neurons; the Grl domain is predicted to form a cysteine-crosslinked protein involved in intercellular signalling, and it has subtle similarity to the N-terminal Hedge domain of H…			-2.67266	-0.39673	0.0389693	14.2884	10.8532	1.65682	1.70219
F42A8.1	-3.1062	5e-05	0.000298473				-2.5604	-0.525555	0.020246	103.605	71.9737	12.0315	12.2016
C48B4.10	-3.10241	5e-05	0.000298473				-2.32514	-0.115892	0.661377	114.106	105.298	13.2859	21.0129
R11.3	-3.08744	0.0001	0.000554396				-2.12987	-0.392756	0.56481	10.2521	7.80876	1.20615	1.78414
M04B2.6	-3.08635	5e-05	0.000298473				-0.419839	-1.48385	1.18267	360.281	128.813	42.4187	96.2888
R11H6.4	-3.07763	0.00345	0.0112672				-2.69302	0.567416	0.952025	20.2363	29.9875	2.39702	4.63724
sago-1	-3.0742	5e-05	0.000298473	sago-1 encodes an Argonaute homolog that is partially required for the amplification phase of RNAi responses; a multiply mutant strain (MAGO), consisting of ppw-1(tm914), sago-1(tm1195), sago-2(tm894), F58G1.1(tm1019), C06A1.4(tm887), and M03D4.6(tm1144) alleles, is completely resistant to both germline and somatic RNAi; sago-1 is genetically redundant with ppw-1 and sago-2, with any one of these…			-2.51069	-0.196	0.367514	119.853	104.628	14.2306	18.3593
atg-10	-3.05508	0.00075	0.00313054				-2.05058	0.182283	1.18679	38.9527	44.1987	4.68669	10.669
Y46G5A.8	-3.05348	0.0021	0.00741152	This gene encodes a protein containing an F-box, a motif predicted to mediate protein-protein interactions either with homologs of yeast Skp-1p or with other proteins.			-2.808	0.647404	0.89288	20.2997	31.7963	2.44512	4.54029
nhr-163	-3.04595	5e-05	0.000298473				-2.20691	0.0401205	0.879165	32.9738	33.9036	3.9925	7.34345
cutl-29	-3.04544	5e-05	0.000298473				-1.81521	-0.404101	0.826129	57.5364	43.4806	6.96905	12.3556
K07A1.13	-3.04329	0.0004	0.00183075				-2.43896	-0.440641	0.163694	32.5384	23.9745	3.94706	4.4213
C27D9.1	-3.04156	5e-05	0.000298473		x		-3.30537	0.645016	0.381206	19.3516	30.2612	2.35027	3.06106
fbxc-50	-3.01721	0.0002	0.00101097	This gene encodes a protein containing an F-box, a motif predicted to mediate protein-protein interactions either with homologs of yeast Skp-1p or with other proteins.			-2.14875	-0.274581	0.593879	18.0243	14.9005	2.22633	3.3602
C37H5.2	-3.01623	5e-05	0.000298473				-1.67301	-0.671473	0.671739	71.7257	45.0341	8.86545	14.1226
Y42H9AR.5	-2.99444	5e-05	0.000298473				-3.24666	0.0429335	-0.209282	86.7357	89.3557	10.8838	9.41415
nhr-152	-2.98802	5e-05	0.000298473				-3.28768	-0.401593	-0.701246	44.8756	33.9719	5.65622	3.4788
C06B3.7	-2.98666	5e-05	0.000298473				-1.19576	0.281797	2.0727	26.8564	32.6495	3.38823	14.2534
R11A5.3	-2.98387	5e-05	0.000298473				-1.63559	0.275375	1.62365	264.434	320.047	33.4259	103.003
ZK930.3	-2.98109	5e-05	0.000298473				-3.06048	-0.183055	-0.262445	208.978	184.075	26.4668	22.0647
F55G11.1	-2.97768	5e-05	0.000298473				-3.17539	0.0784839	-0.119225	22.8371	24.1139	2.89914	2.66918
srg-34	-2.9641	5e-05	0.000298473		x		-1.25562	-1.33504	0.373443	24.9751	9.89968	3.20056	4.14613
irk-2	-2.95605	5e-05	0.000298473	irk-2 encodes an inwardly rectifying potassium channel based on sequence homology to the the human potassium channel genes KCNJ1/KCNJ2.			-3.05132	-0.0121875	-0.107461	117.457	116.469	15.1364	14.0499
F26A1.3	-2.95258	0.0016	0.00590769				-1.22492	-1.13145	0.596209	7.29116	3.32809	0.941849	1.42383
tag-141	-2.94439	0.00015	0.000788771	tag-141/C30H6.2 encodes a putative zinc transporter orthologous to human SLC39A4 (OMIM:607059, mutated in acrodermatitis enteropathica).			-2.47793	-0.03744	0.429022	17.3912	16.9456	2.25932	3.04177
Y51A2D.21	-2.9431	5e-05	0.000298473				-2.10966	-0.837385	-0.00394497	210.185	117.632	27.33	27.2554
D2013.3	-2.93918	5e-05	0.000298473				-1.46857	-0.787015	0.683593	43.3153	25.103	5.64755	9.07073
C34B7.1	-2.93668	5e-05	0.000298473	The C34B7.1 gene encodes a divergent MYST acetyltransferase that is (apparently) unique to Caenorhabditis; it has no well-characterized orthologs in the complete Drosophila or S. cerevisiae genomes, and no obvious orthologs in the draft human genome sequence either.			-1.95309	-0.422405	0.561185	21.1683	15.7954	2.76476	4.07935
W01A11.1	-2.92997	5e-05	0.000298473		x		-2.85105	-0.45943	-0.380513	179.933	130.861	23.6104	18.1366
gpa-9	-2.92922	5e-05	0.000298473	gpa-9 encodes a member of the G protein alpha subunit family of heterotrimeric GTPases; it is expressed in ASJ, PHB, PVQ, pharyngeal muscle, and the spermatheca.			-1.90807	-0.566521	0.45463	32.2756	21.7939	4.23733	5.80697
C55C3.1	-2.92424	5e-05	0.000298473				-2.52625	0.0576152	0.4556	35.3126	36.7513	4.65207	6.37963
Y37A1A.4	-2.91645	0.00045	0.00202476		x		-2.59611	0.130131	0.450464	129.666	141.906	17.1747	23.4689
Y71A12C.2	-2.90923	0.0073	0.0211117				-1.74202	-0.44405	0.723159	10.3852	7.63382	1.38245	2.28213
sod-3	-2.88924	5e-05	0.000298473	sod-3 encodes a iron/manganese superoxide dismutase, predicted to be mitochondrial, that might defend against oxidative stress and promote normal lifespan; sod-3 mRNA levels are diminished by mutation of daf-16 and chromatin immunoprecipitation (ChIP) studies demonstrate that DAF-16 can directly bind the sod-3 promoter; heterologously expressed SOD-3 in E. coli protects against methyl viologen-in…			-3.13637	-0.403589	-0.650719	243.395	184.001	32.8522	20.9257
C18H9.5	-2.87747	5e-05	0.000298473				-0.281912	-1.75586	0.839698	47.2123	13.9794	6.42468	11.4981
C01G6.3	-2.87052	5e-05	0.000298473				-1.87886	-0.612716	0.378945	32.4874	21.2456	4.44225	5.77666
B0454.6	-2.86555	5e-05	0.000298473				-2.27733	-0.505361	0.0828621	78.1346	55.0446	10.7208	11.3545
hsp-70	-2.85797	5e-05	0.000298473	hsp-70 encodes a heat-shock protein that is a member of the hsp70 family of molecular chaperones.			-1.58488	0.0112677	1.28435	275.216	277.374	37.9613	92.4634
F14F9.4	-2.85771	5e-05	0.000298473				-1.84814	-0.10126	0.908305	63.6571	59.3423	8.78197	16.4823
K08C7.4	-2.84169	5e-05	0.000298473				-2.249	-0.000315875	0.592377	355.86	355.782	49.6415	74.8459
zmp-1	-2.83616	5e-05	0.000298473	zmp-1 encodes a zinc matrix metalloproteinase that enables anchor cell (AC) invasion during postembryonic vulval development; ZMP-1's proteinase activity has been confirmed in vitro; N-terminus to C-terminus, ZMP-1 is predicted to have a signal sequence, peptidoglycan-binding domain, a central matrix protease domain, a coiled-coil domain, and four hemopexin domains; ZMP-1 is expressed in AC durin…			-2.43872	0.0338816	0.431322	66.2556	67.83	9.278	12.5111
rnf-1	-2.83433	5e-05	0.000298473				-1.56441	-0.142663	1.12726	54.2612	49.1522	7.60801	16.6192
F32D8.3	-2.8298	0.00045	0.00202476	F32D8.3 encodes a putative secreted TIL-domain protease inhibitor paralogous to SWM-1, ISL-1, and the products of 11 other C. elegans genes; F32D8.3 and its relatives are collectively similar to other TIL-domain protease inhibitors from nematodes, insects, and vertebrates; F32D8.3 has no obvious function in mass RNAi assays.			-2.58719	-0.30197	-0.0593621	20.4812	16.6132	2.88071	2.76458
F02E11.3	-2.82683	0.00135	0.00511589		x		-2.12151	-0.684517	0.0207979	16.44	10.2292	2.31709	2.35074
fbxc-36	-2.81394	5e-05	0.000298473				-2.30309	-0.455441	0.0553996	49.1077	35.8136	6.98346	7.25684
C39B10.3	-2.81246	5e-05	0.000298473				-2.48855	0.0873191	0.411228	91.7603	97.4856	13.0623	17.3705
C36B7.8	-2.81199	0.0034	0.0111315		x		-2.15819	-0.679798	-0.0259959	98.7148	61.623	14.0569	13.8058
tbx-9	-2.80778	0.00295	0.00986116				-2.07032	0.79917	1.53662	9.1764	15.9678	1.31053	3.80204
T17H7.7	-2.80389	5e-05	0.000298473				-1.7813	-1.03411	-0.0115164	21.9939	10.74	3.14954	3.12449
col-101	-2.79899	5e-05	0.000298473	col-101 encodes a cuticle collagen; loss of col-101 via large-scale RNAi screens results in animals that are pale and slow growing.			-2.32546	-0.174648	0.298879	57.9899	51.3781	8.33246	10.2505
F45C12.2	-2.79429	0.0064	0.0188789				-3.49338	0.585536	-0.113554	10.2903	15.4415	1.48341	1.37113
H36L18.2	-2.78951	0.00035	0.00163392				-2.55765	0.488725	0.720584	31.3991	44.0593	4.5414	7.48354
col-48	-2.78847	0.00975	0.0269772	col-48 encodes a cuticle collagen.			-3.12634	0.437446	0.0995739	70.8185	95.9028	10.2503	10.9827
fmo-5	-2.78556	5e-05	0.000298473	fmo-5 encodes a flavin-containing monoxygenase homologous to human FMO1, FMO2, and FMO3 (OMIM:602079, mutated in trimethylaminuria).			-1.72718	-0.258457	0.799924	246.23	205.844	35.7112	62.1735
T18D3.6	-2.78055	5e-05	0.000298473				-1.36083	-1.02061	0.399118	111.405	54.9123	16.2134	21.3806
fbxc-51	-2.77611	5e-05	0.000298473				-3.50311	-0.444777	-1.17178	58.8311	43.2231	8.58842	3.81218
M05D6.9	-2.76699	0.00975	0.0269772				-3.13848	0.160731	-0.210761	86.527	96.7245	12.7118	10.984
F55D12.5	-2.76687	5e-05	0.000298473				-2.2069	-0.618029	-0.0580565	76.5221	49.8588	11.2428	10.7994
H20E11.3	-2.75409	0.00045	0.00202476				-2.97719	-0.236767	-0.459867	12.0961	10.2653	1.793	1.30361
Y47G7B.2	-2.75102	5e-05	0.000298473				-2.05808	-0.0102983	0.682641	43.0473	42.7411	6.39451	10.2637
F55G1.6	-2.74908	5e-05	0.000298473				-1.39119	-0.115106	1.24279	36.7083	33.8933	5.46019	12.9218
T27A1.1	-2.74633	0.0063	0.0186429				-0.894639	-1.05636	0.79533	17.5827	8.45454	2.62035	4.54754
C30G7.5	-2.74103	0.00025	0.00122252				-0.157984	-3.51778	-0.93473	20.988	1.83237	3.13933	1.64231
C10A4.7	-2.73575	0.013	0.0345068				-3.28177	0.944157	0.398142	8.40786	16.1773	1.26224	1.66339
F23C8.1	-2.72969	5e-05	0.000298473				-2.82164	0.296488	0.204539	40.5057	49.7472	6.10656	7.0367
R02E4.1	-2.72917	0.01245	0.0332574				-1.84375	-1.53983	-0.654424	8.82652	3.03566	1.33116	0.845722
cog-1	-2.72356	0.0001	0.000554396	cog-1 encodes the C. elegans ortholog of the vertebrate Nkx6 homeodomain proteins; cog-1 activity is required for multiple aspects of reproductive system development, including connection of uterus to the vulva and vulval cell specification, as well as for specification of left/right asymmetry in the ASE taste receptor sensory neurons where cog-1 acts in ASER to suppress the ASEL cell fate; cog-1…			-2.95419	-0.436748	-0.667377	80.1408	59.2078	12.1333	7.63975
T10D4.3	-2.71643	5e-05	0.000298473				-2.01018	-0.838451	-0.132205	107.16	59.9285	16.3045	14.8768
F43G6.4	-2.71438	5e-05	0.000298473				-2.54878	-0.105432	0.060174	119.045	110.656	18.1385	18.911
C27B7.6	-2.71077	0.00095	0.0038077				-2.39178	0.514821	0.833811	7.54109	10.7748	1.15189	2.05312
T15H9.2	-2.71065	5e-05	0.000298473				-2.19599	0.026381	0.541038	48.0487	48.9354	7.34	10.6798
T03E6.8	-2.71044	0.00355	0.0115408				0.667446	-2.43977	0.938116	6.23008	1.14828	0.951852	1.82377
ptr-18	-2.70796	5e-05	0.000298473	ptr-18 encodes a nematode-specific member of the sterol sensing domain (SSD) proteins, distantly paralogous to Drosophila PATCHED (PTC) and human PTCH (OMIM:601309, mutated in basal cell nevus syndrome); PTR-18 is strongly required for normal molting from L3 to adult stage (a role conserved in C. briggsae); PTR-18 is also required for male tail development and vulval morphogenesis, and (partly) f…			-2.67783	-0.0730328	-0.0429027	70.8336	67.337	10.8408	10.5231
F13E6.3	-2.70112	0.00045	0.00202476		x		-1.66991	-0.382926	0.648276	20.3417	15.5996	3.12802	4.90253
Y39H10B.2	-2.69716	0.00025	0.00122252				-2.29654	-0.275799	0.124826	31.2766	25.8342	4.82273	5.25859
K03B8.8	-2.69456	0.0002	0.00101097				-2.69884	-0.36945	-0.373737	106.546	82.4746	16.4586	12.7024
C29F9.5	-2.68811	0.0076	0.0218565				-3.01112	0.506231	0.183217	10.6558	15.1349	1.65344	1.87733
T14G8.2	-2.67893	0.00345	0.0112672	This gene encodes a protein containing an F-box, a motif predicted to mediate protein-protein interactions either with homologs of yeast Skp-1p or with other proteins.			-2.3675	0.268857	0.580282	8.56009	10.3136	1.33672	1.99859
str-220	-2.67449	0.00255	0.00873009	str-220 encodes a seven transmembrane chemoreceptor; microarray analyses indicate that str-220 is expressed at higher levels in the AWB olfactory neurons than the AFD thermosensory neurons; anatomical expression studies confirm expression in the AWB neurons; expression of str-220 in AWB is regulated, in part, by the KIN-29 Ser/Thr kinase.			-1.52354	0.364541	1.5155	8.84795	11.3915	1.38593	3.96233
btb-10	-2.67272	0.0007	0.00295279				-2.11858	0.343541	0.897679	15.0999	19.1598	2.36814	4.412
F56C9.3	-2.66799	5e-05	0.000298473				-1.23968	-0.403488	1.02481	21.9524	16.5966	3.45413	7.0281
nrf-6	-2.66665	5e-05	0.000298473	nrf-6 encodes a protein with 12 predicted transmembrane domains that is highly similar to NDG-4 and affects embryonic viability, yolk transport, locomotion, body morphology, and affects sensitivity to fluoxetine with respect to nose-contraction response in a common pathway with ndg-4 and nrf-5; expressed in the most anterior cells of the hypodermis and in the intestine and is required in the inte…			-2.55243	0.226273	0.340489	48.3203	56.5256	7.61007	9.63577
asm-1	-2.66454	5e-05	0.000298473	asm-1 encodes a protein similar to human acid sphingomyelinase (ASM) or sphingomyelin phosphodiesterase; the ASM-1 protein has a putative secretory signal peptide at the N-terminus, saposin-like and proline-rich domains and putative N-linked glycosylation sites; asm-1 shows phosphodiesterase activity when expressed in COS-7 cells; while mammalian ASM is detected as both intracellular and secreted…			-1.66132	-0.339694	0.663527	75.4657	59.6336	11.9026	18.8531
C32B5.15	-2.65669	0.001	0.00397614	This gene encodes a protein containing an F-box, a motif predicted to mediate protein-protein interactions either with homologs of yeast Skp-1p or with other proteins.			-2.18936	-0.250237	0.21709	15.4937	13.0264	2.45703	2.85602
Y55F3C.9	-2.65238	5e-05	0.000298473				-2.35377	-0.296644	0.0019657	18.7469	15.2627	2.98184	2.9859
T10B5.2	-2.64409	5e-05	0.000298473				-2.57169	0.184595	0.257002	19.0156	21.6111	3.04199	3.63516
nhr-211	-2.62822	5e-05	0.000298473				-2.32558	-0.321209	-0.0185652	30.2186	24.187	4.88767	4.82517
ztf-26	-2.62586	5e-05	0.000298473				-2.99948	0.205076	-0.168547	68.7618	79.265	11.14	9.91167
K04G2.7	-2.62321	5e-05	0.000298473				-2.51575	-0.545942	-0.438478	59.6042	40.8255	9.67411	7.13864
fbxa-2	-2.61958	5e-05	0.000298473	This gene encodes a protein containing an F-box, a motif predicted to mediate protein-protein interactions either with homologs of yeast Skp-1p or with other proteins; this gene's encoded protein also contains an FTH/DUF38 motif, which may also mediate protein-protein interaction.			-3.00195	0.346569	-0.0357977	28.3163	36.0052	4.60749	4.49457
cyp-13A1	-2.61606	5e-05	0.000298473	cyp-13A1 encodes one of ~80 C. elegans cytochrome P450s, membrane-associated, heme-containing NADPH-dependent monooxygenases that catalyze the oxidative metabolism of a variety of exogenous and endogenous compounds.			-3.46337	1.01865	0.171335	10.2416	20.7496	1.67053	1.88118
F36H9.5	-2.61489	0.00045	0.00202476				-4.22068	1.40612	-0.19967	13.8497	36.7049	2.26088	1.96866
ZK945.4	-2.61397	5e-05	0.000298473				-2.10188	-0.235044	0.277046	50.4094	42.8308	8.23431	9.97761
mom-1	-2.61098	5e-05	0.000298473	mom-1 encodes a putative O-acyltransferase orthologous to Drosophila PORCUPINE and human PORCN (OMIM:300651, mutated in focal dermal hypoplasia); MOM-1 functions as part of a Wnt/MAPK signaling pathway required maternally for endoderm induction in the early embryo; by orthology, MOM-1 is predicted to be a membrane-spanning endoplasmic reticulum protein that stimulates post-translational processin…			-2.25438	0.0304631	0.387069	27.283	27.8652	4.46589	5.84019
T10E9.8	-2.61006	5e-05	0.000298473				-2.79318	-0.21705	-0.400176	87.9695	75.6821	14.4088	10.9185
F52D2.7	-2.60721	5e-05	0.000298473			Present in N2 L2s and L3s, and spe-11 and glp-4 young adults	-2.25175	-0.254958	0.10051	60.0666	50.3365	9.85788	10.5691
ugt-20	-2.59938	5e-05	0.000298473				-2.33106	0.0693852	0.3377	23.4502	24.6056	3.8695	4.89005
B0546.4	-2.5975	5e-05	0.000298473				-2.29743	-0.481443	-0.181372	149.26	106.909	24.6614	21.748
C43E11.5	-2.58886	0.0002	0.00101097				-1.92311	-0.0192106	0.646535	15.8659	15.6561	2.63719	4.12827
fbxb-3	-2.58147	0.0105	0.0287558	This gene encodes a protein containing an F-box, a motif predicted to mediate protein-protein interactions either with homologs of yeast Skp-1p or with other proteins; its encoded protein also contains a Pfam-B45 motif of presently unknown function.			-1.25217	-1.45427	-0.124972	8.4206	3.073	1.40683	1.2901
T25G12.11	-2.57477	5e-05	0.000298473				-3.51953	-0.0252195	-0.969977	28.7564	28.2581	4.82672	2.46411
ZK1010.4	-2.57105	0.00315	0.0104273				-2.33704	0.195189	0.4292	13.1082	15.0073	2.20588	2.97018
twk-22	-2.56672	5e-05	0.000298473		x		-3.1003	-0.188199	-0.721786	31.9898	28.0775	5.39949	3.27396
aak-1	-2.56495	5e-05	0.000298473	aakg-5 encodes one of five C. elegans AMP kinase (AMPK) gamma regulatory subunits.			-1.73339	-0.220225	0.611331	174.827	150.077	29.5449	45.1348
M163.1	-2.5627	5e-05	0.000298473				-1.37768	-0.644393	0.540628	150.687	96.4035	25.505	37.0997
C24A1.2	-2.56142	0.00065	0.00277235				-3.14113	-0.747513	-1.32722	36.5502	21.7704	6.19194	2.4677
moe-3	-2.55974	5e-05	0.000298473	moe-3 encodes a CCCH tandem zinc finger (TZF) protein; while loss of moe-3 activity via RNAi alone results in no obvious abnormalities, animals triply mutant for moe-3, oma-1, and oma-2 demonstrate oocyte maturation defects, indicating that these genes likely function redundantly during germline development; in situ hybridization experiments indicate that moe-3 mRNA expression is relatively weak …			-1.61987	-0.0889655	0.850896	82.3323	77.4085	13.9641	25.1859
catp-1	-2.55869	5e-05	0.000298473	catp-1 encodes an alpha subunit of the Na+/K+- and H+/K+-pump P-type ATPase family; catp-1 was identified in screens for animals resistant to developmental defects seen in larvae treated with the nicotinic agonist DMPP; genetic analyses indicate that catp-1 likely functions together with the let-60/Ras and daf-2/insulin-like receptor signaling pathways to regulate L2 larval developmental timing a…			-2.00946	-0.78999	-0.240766	88.776	51.3434	15.0679	12.7519
mod-5	-2.5467	5e-05	0.000298473	mod-5 encodes a Na[+],Cl[-]-dependent serotonin transporter that is required for serotonin uptake by neurosecretory motor neurons and for the experience-dependent enhanced slowing response to food; MOD-5 has serotonin transport activity in cell culture, and is a target of the serotonin uptake inhibitor fluoxetine (Prozac) in vivo; MOD-5 is orthologous to the human serotonin transporter (SLC6A4, O…			-2.10526	-0.310983	0.130454	81.8921	66.0126	14.0155	15.3419
ZK930.4	-2.53746	0.00165	0.00605523				-4.13741	1.05374	-0.546202	23.9568	49.7321	4.12645	2.82588
nhr-92	-2.53264	5e-05	0.000298473				-2.77334	-0.161626	-0.40232	27.7801	24.8358	4.80099	3.63263
ZC123.1	-2.51641	5e-05	0.000298473			Present in spe-11 young adults	-1.19386	-0.795056	0.52749	33.5523	19.3369	5.8642	8.45278
Y7A5A.2	-2.51128	5e-05	0.000298473				-2.55114	0.0537791	0.0139275	43.0897	44.7263	7.55791	7.63123
H16D19.4	-2.50945	5e-05	0.000298473		x		-2.21866	0.267446	0.55824	40.3203	48.5325	7.08113	10.4268
nac-2	-2.50653	5e-05	0.000298473	nac-2 encodes a high affinity sodium-coupled citrate transporter that is orthologous to the mammalian citrate transporter NaCT and is one of four C. elegans proteins related to Drosophila Indy; when expressed in a heterologous system, NAC-2 exhibits high affinity sodium/citrate and sodium/succinate cotransporter activity, although the transport rate for citrate is much higher than that for succin…			-1.11283	-0.671306	0.722397	20.7516	13.0307	3.65183	6.02524
nhr-206	-2.50429	5e-05	0.000298473				-2.30021	-0.139975	0.0641054	50.3329	45.6789	8.87128	9.27436
Y38A10A.2	-2.50422	5e-05	0.000298473		x		-3.45746	0.782161	-0.171072	19.0745	32.8026	3.36208	2.98614
B0395.2	-2.50299	5e-05	0.000298473	mboa-1 encodes a putative acyl-Coenzyme A:cholesterol ('sterol') O-acyltransferase, orthologous to human SOAT1 (OMIM:102642); MBOA-1 is required for normal locomotion and normally long lifespan in mass RNAi assays; mboa-1 is expressed in the seam cells and nervous systems of larvae and adults, and in the adult reproductive system.			-2.50855	-1.01653	-1.0221	54.2234	26.8029	9.56562	4.71011
elo-4	-2.50148	5e-05	0.000298473	The elo-4 gene encodes a paralog of elo-1 and elo-2, each of which encodes a polyunsaturated fatty acid (PUFA) elongase; its function in vivo is unknown.			-2.77745	0.0590387	-0.216928	51.6795	53.8382	9.12633	7.85226
K02G10.3	-2.49577	5e-05	0.000298473				-2.26929	-0.110641	0.115839	62.1353	57.5483	11.0163	11.9374
ZK355.2	-2.49419	5e-05	0.000298473				-1.52026	-0.413282	0.560647	32.6384	24.5086	5.79299	8.54425
T11A5.6	-2.49287	5e-05	0.000298473				-1.8859	-0.363811	0.243153	78.1679	60.745	13.8867	16.436
gbh-1	-2.4923	5e-05	0.000298473	gbh-1 encodes a predicted ortholog of human hBBOX1; expressed in the intestine and in head and body muscles.			-2.2847	-0.0770108	0.130589	44.3404	42.0355	7.88028	8.62686
nhr-140	-2.4921	5e-05	0.000298473				-2.4263	-0.0989158	-0.0331133	47.6426	44.4856	8.46832	8.27617
egl-43	-2.48809	5e-05	0.000298473	egl-43 encodes a zinc finger protein that affects HSN cell migration and development of the phasmid neurons; expressed in the HSN and phasmid neurons.			-2.06366	-0.156152	0.268276	259.314	232.713	46.2207	55.6668
H12D21.10	-2.47941	5e-05	0.000298473				-2.60514	0.267247	0.141514	23.8534	28.7078	4.27734	4.71817
Y57G11C.42	-2.47722	0.00015	0.000788771				-3.07157	1.29173	0.697384	7.57343	18.5414	1.36011	2.20551
F42G2.2	-2.47613	5e-05	0.000298473				-1.64948	-0.941238	-0.114589	16.017	8.34143	2.87868	2.65888
F28B12.1	-2.47323	5e-05	0.000298473				-1.99977	-0.190347	0.283113	469.27	411.266	84.5095	102.833
R09D1.12	-2.46737	0.0002	0.00101097				-3.28419	-0.873025	-1.68985	11.8934	6.49379	2.15057	0.666588
F42C5.3	-2.46425	0.0054	0.016366				-2.30856	0.641819	0.797505	10.5742	16.4989	1.91618	3.3305
F48B9.5	-2.45294	0.00025	0.00122252				-3.46844	0.499752	-0.51575	24.9564	35.2876	4.558	3.188
sptf-2	-2.44497	0.01165	0.0314173				-2.30033	-0.370683	-0.226044	15.3256	11.853	2.81454	2.40636
Y56A3A.33	-2.44438	0.0183	0.0461671				-2.04586	-0.570895	-0.172374	106.758	71.8694	19.6141	17.4052
F26H9.8	-2.44303	0.01775	0.0449965				-2.13643	0.55067	0.857272	11.3051	16.5593	2.07897	3.76628
F59B2.8	-2.43681	5e-05	0.000298473	This gene encodes a protein containing an F-box, a motif predicted to mediate protein-protein interactions either with homologs of yeast Skp-1p or with other proteins.			-2.31085	-0.0619114	0.0640449	47.988	45.9722	8.863	9.26531
F08C6.5	-2.43361	0.007	0.0203744				-1.81779	-0.442965	0.172857	17.772	13.0735	3.28962	3.70835
fkb-4	-2.43109	5e-05	0.000298473	fkb-4 encodes a peptidylprolyl cis/trans isomerase homologous to mammalian FK506 immunosuppressant-binding protein 9; FKB-4 expression is positively regulated by signaling through the DAF-2 insulin receptor-like pathway and in part, through the activity of the DAF-16 fork-head transcription factor suggesting that FKB-4 could play a role in metabolism and longevity; as loss of FKB-4 function via R…			-2.04297	-0.107013	0.28111	161.644	150.088	29.9729	36.421
C24B5.4	-2.42785	0.00285	0.00956476				-3.06559	0.421427	-0.216317	37.6161	50.3774	6.99066	6.01728
fbxa-188	-2.42325	0.00065	0.00277235	This gene encodes a protein containing an F-box, a motif predicted to mediate protein-protein interactions either with homologs of yeast Skp-1p or with other proteins; this gene's encoded protein also contains an FTH/DUF38 motif, which may also mediate protein-protein interaction.			-2.77527	0.0515227	-0.300499	22.3739	23.1873	4.17129	3.38696
F12E12.11	-2.41569	5e-05	0.000298473				-2.94257	0.48665	-0.0402221	31.8109	44.573	5.96182	5.7979
nhr-271	-2.40488	0.00295	0.00986116				-3.89133	0.268087	-1.21836	8.68224	10.4552	1.63942	0.704576
toh-1	-2.3963	5e-05	0.000298473	toh-1 encodes an astacin-like metalloprotease; TOH-1 is predicted to function as a secreted protease; experiments that specifically assessed toh-1's role in molting indicate that toh-1(RNAi) causes no abnormal phenotypes.			-1.71835	-0.0891986	0.588754	53.8403	50.6123	10.227	15.3809
R10E9.3	-2.39491	5e-05	0.000298473				-1.97733	-0.15281	0.264772	48.6618	43.7712	9.25227	11.1161
nhr-94	-2.38824	5e-05	0.000298473				-2.06824	-0.191874	0.128121	117.493	102.861	22.443	24.5272
D1044.1	-2.3878	0.0015	0.00559656				-1.12	0.612364	1.88015	8.56074	13.0873	1.63574	6.02138
C12D12.3	-2.38457	0.0126	0.0335958				-0.917211	-1.45844	0.0089174	11.6324	4.23288	2.22763	2.24144
glt-5	-2.37646	5e-05	0.000298473	glt-5 encodes an ortholog of glutamate/aspartate and neutral amino acid transporters.			-1.22503	-1.04473	0.106698	35.3135	17.1176	6.80071	7.32274
C31C9.7	-2.37362	5e-05	0.000298473				-3.31093	-0.367937	-1.30525	86.0244	66.6595	16.5993	6.71694
fkb-7	-2.36507	5e-05	0.000298473	fkb-7 encodes a peptidylprolyl cis/trans isomerase homologous to mammalian FK506-binding proteins; by homology, FKB-7 could function in a number of different processes including protein folding, signal transduction, and regulation of muscle contraction; however, as loss of fkb-7 function via RNA-mediated interference (RNAi) does not result in any obvious abnormalities, the precise role of FKB-7 i…			-1.91185	0.202945	0.656166	74.7828	86.0783	14.5159	22.8755
F39D8.3	-2.35916	0.00155	0.00575429				-3.55744	0.935698	-0.262589	9.03778	17.2876	1.76151	1.46838
F30B5.7	-2.34525	5e-05	0.000298473				-1.39502	-0.552458	0.397765	67.8689	46.2769	13.3561	17.5963
F15B10.3	-2.33915	0.00255	0.00873009				-1.39002	0.378277	1.32741	16.1507	20.9925	3.19183	8.00993
K02E10.6	-2.33035	0.0018	0.00651209				-1.42955	-0.549393	0.351405	16.0913	10.9953	3.19952	4.08196
K08E3.10	-2.32657	0.0087	0.0244937				-1.46262	0.188184	1.05213	10.5903	12.0658	2.11126	4.37788
C33A11.2	-2.32609	0.009	0.0252206				-1.92103	-0.368336	0.0367258	51.2278	39.6849	10.216	10.4795
C13C12.2	-2.32475	5e-05	0.000298473				-3.96557	0.724501	-0.916325	13.3889	22.1229	2.67256	1.41608
nhr-212	-2.32202	5e-05	0.000298473				-1.83752	-0.496393	-0.0118917	34.4457	24.4177	6.88871	6.83216
C17E4.1	-2.32162	0.00355	0.0115408				-0.70007	-1.69878	-0.0772334	8.88114	2.7358	1.77661	1.684
F38E11.9	-2.318	5e-05	0.000298473				-2.21376	-0.332938	-0.228694	77.1625	61.2607	15.4746	13.2061
B0284.2	-2.31623	5e-05	0.000298473				-2.11224	0.211145	0.415132	14.5322	16.8226	2.91794	3.89085
ZC308.4	-2.31319	0.0038	0.0122218				-1.22155	-0.249102	0.842535	8.11041	6.82426	1.63194	2.92638
F23F12.8	-2.31019	5e-05	0.000298473	F23F12.8 encodes a large (980-residue) protein, predicted to be secreted, with two chitin-binding peritrophin-A domains, separated by a low-complexity region; F23F12.8 is synthesized in larval and adult pharynx, a known site of chitin deposition; like CEJ-1 and CPG-2 in embryos, F23F12.8 might participate in chitin synthesis, and its peritrophin-A domains might enable mechanical cross-linking of …			-2.45989	-0.276676	-0.426373	9.522	7.86032	1.91995	1.42869
C27B7.7	-2.30977	5e-05	0.000298473				-1.40072	-0.273081	0.635973	55.3532	45.8075	11.1643	17.3492
acdh-5	-2.30947	0.00065	0.00277235				-2.01705	0.333081	0.6255	9.82202	12.3728	1.98144	3.05686
lips-10	-2.3089	5e-05	0.000298473				-1.60387	0.0497465	0.75478	216.236	223.822	43.6395	73.6362
T21G5.6	-2.30821	0.0059	0.0176348				-2.64109	1.09475	0.761881	8.45406	18.0559	1.70696	2.89449
K08D9.4	-2.30504	5e-05	0.000298473				-1.29891	-0.672358	0.333766	44.7845	28.1014	9.06238	11.4213
F44F4.3	-2.30399	0.0008	0.00329643				-1.79798	0.352561	0.858572	18.312	23.3812	3.70823	6.72393
F26G1.5	-2.29982	0.00105	0.00414863				-1.29398	-1.03645	-0.0306186	21.4746	10.4694	4.36125	4.26966
ZK637.4	-2.28222	0.0067	0.0196366				-1.47011	0.650544	1.46266	77.7379	122.03	15.9815	44.0474
F59E11.7	-2.27946	5e-05	0.000298473				-2.27501	-0.675893	-0.671444	174.418	109.176	35.9257	22.5569
dpy-17	-2.27732	0.00065	0.00277235	dpy-17 encodes a cuticle collagen; during development, dpy-17 activity is required for normal body morphology, hermaphrodite tail development, and outgrowth of posterior canal cell processes; genetic and immunofluorescence studies suggest that extracellular assembly of DPY-17 and the essential SQT-3 cuticle collagen is interdependent, as loss of dpy-17 activity results in intracellular retention …			-0.454737	-1.58537	0.23721	12.9175	4.30463	2.66464	3.14084
R11G1.2	-2.27234	0.0003	0.00143121		x		-1.42871	-0.551689	0.29194	29.1868	19.9119	6.04149	7.39651
ZK180.5	-2.26926	0.0002	0.00101097				-0.41099	-0.654032	1.20424	7.68277	4.88241	1.59368	3.6721
coel-1	-2.26909	5e-05	0.000298473	coel-1 encodes, by alternative splicing, two isoforms of a putative tubulin-destabilizing protein orthologous to human TBCEL (LRRC35; OMIM:610451), and paralogous to K07H8.1 and human TBCE (OMIM:604934, mutated in HRD); coel-1(tm2136) homozygotes are viable, and COEL-1 has no obvious function in mass RNAi assays.			-1.20586	-0.657639	0.405599	57.0348	36.1552	11.8325	15.6737
nhr-193	-2.26815	0.0043	0.0135524				-1.54399	-0.273606	0.450559	7.75684	6.41684	1.61029	2.20057
C52G5.2	-2.26791	5e-05	0.000298473				-2.28641	0.105797	0.0872932	31.7475	34.1631	6.59175	7.00291
F13A7.11	-2.26239	5e-05	0.000298473				-2.21607	0.614994	0.661314	51.3447	78.6371	10.7016	16.9248
Y71H2AM.13	-2.25755	5e-05	0.000298473				-1.75079	-0.535386	-0.0286177	43.3302	29.8967	9.06148	8.88351
tag-340	-2.25383	5e-05	0.000298473				-1.48898	-0.247325	0.517527	75.9291	63.967	15.9198	22.7892
C50A2.2	-2.25	5e-05	0.000298473				-2.34994	-0.0222229	-0.122161	41.689	41.0518	8.76402	8.05247
nhr-205	-2.24981	0.0011	0.00431494				-1.94765	0.521884	0.824047	10.6269	15.2583	2.23431	3.95555
rrf-2	-2.24921	5e-05	0.000298473	rrf-2 encodes an RNA-directed RNA polymerase (RdRP) homolog of unknown function; RRF-2 is not obviously required for either somatic or germline RNAi, or for transitive RNAi.			-1.66664	-0.229592	0.352983	120.26	102.567	25.2954	32.3072
F59E11.5	-2.24745	5e-05	0.000298473				-1.84518	-0.304295	0.0979742	173.585	140.575	36.5564	39.1252
Y71H2AR.3	-2.23974	5e-05	0.000298473				-1.59075	-0.248853	0.400129	62.2313	52.3717	13.1759	17.3873
C18E3.5	-2.2383	5e-05	0.000298473				-1.79677	0.171769	0.613296	37.7118	42.48	7.9925	12.2265
F54H12.5	-2.23322	5e-05	0.000298473	This gene encodes a protein containing an F-box, a motif predicted to mediate protein-protein interactions either with homologs of yeast Skp-1p or with other proteins.			-2.56964	0.354836	0.0184216	23.4466	29.9845	4.9867	5.05078
nhr-139	-2.23245	5e-05	0.000298473				-2.10164	0.0653142	0.196119	35.6947	37.3478	7.59573	8.70176
pstk-1	-2.23161	0.00015	0.000788771				-1.54837	0.00704715	0.690289	26.7263	26.8572	5.6906	9.18239
F21G4.1	-2.23107	5e-05	0.000298473				-2.24924	0.379809	0.361637	51.034	66.4039	10.8703	13.9671
C56E6.2	-2.23077	5e-05	0.000298473				-3.05605	-0.0220775	-0.847359	37.3618	36.7944	7.95974	4.42403
K09E3.6	-2.22752	5e-05	0.000298473				-2.44845	-0.0238173	-0.244752	34.9136	34.3419	7.45494	6.29168
T20B12.4	-2.22362	0.0022	0.00770986	T20B12.4 is orthologous to the human gene INTERLEUKIN 2 RECEPTOR, GAMMA (SEVERE COMBINED IMMUNODEFICIENCY) (IL2RG; OMIM:308380), which when mutated leads to disease.			-1.65738	0.122141	0.688382	8.1106	8.82716	1.73651	2.79834
acs-17	-2.22334	5e-05	0.000298473				-1.21269	-0.61893	0.391722	161.006	104.84	34.4786	45.2345
T09A12.2	-2.2219	5e-05	0.000298473				-2.31736	-0.317103	-0.412565	96.419	77.3936	20.6683	15.5278
nhr-167	-2.21973	5e-05	0.000298473				-1.2598	-1.19762	-0.237692	70.441	30.7118	15.1224	12.8253
T01B11.1	-2.20914	5e-05	0.000298473				-2.0139	-0.056499	0.13874	31.527	30.3162	6.81815	7.5064
R11G1.7	-2.20531	0.00075	0.00313054				-1.85185	-0.427981	-0.0745166	89.5499	66.5626	19.4178	18.4403
cutl-23	-2.20233	5e-05	0.000298473	Y37B11A.1 is orthologous to the human gene COLLAGEN TYPE VI, ALPHA 3 CHAIN (COL6A3; OMIM:120250), which when mutated leads to disease.	x		-0.828215	-0.00838113	1.36573	35.5895	35.3834	7.73312	19.9288
sulp-4	-2.19863	5e-05	0.000298473	sulp-4 encodes one of eight C. elegans members of the sulfate permease family of anion transporters; by homology, SULP-4 is predicted to function as an anion transporter that regulates cellular pH and volume via transmembrane movement of electrolytes and fluids and when expressed in Xenopus oocytes, SULP-4 exhibits robust transport of sulfate and more modest transport of chloride ions and oxalate…			-1.9926	0.174354	0.380387	42.577	48.0465	9.27516	12.0734
inx-11	-2.19245	5e-05	0.000298473	inx-11 encodes a predicted member of the innexin family; expressed in the pharynx, a few head neurons, the tail hypodermis, posterior intestine and in some vulval and uterine muscles.			-2.11284	-0.193878	-0.114261	83.5991	73.0867	18.2897	16.8971
T24E12.10	-2.1915	5e-05	0.000298473				-1.5447	-0.495238	0.151562	49.5593	35.1596	10.8497	12.0516
nas-30	-2.19126	5e-05	0.000298473				-1.83849	-0.277131	0.0756407	11.1736	9.22081	2.44658	2.57827
oga-1	-2.1852	5e-05	0.000298473	oga-1 encodes an ortholog of mammalian O-linked N-acetylglucosamine (O-GlcNAc)-selective N-acetyl-beta-D-glucosaminidase (O-GlcNAcase); a polymorphism of OGA-1's human ortholog MGEA5 is associated with type 2 diabetes, and OGA-1 appears to be required for fine-tuning of insulin signalling; oga-1(ok1207) mutants are viable and fertile but accumulate O-GlcNAc on nuclear pores and other proteins, wh…			-1.68687	-0.338651	0.159677	147.078	116.306	32.3398	36.1248
C01G8.1	-2.18488	0.00025	0.00122252				-1.83607	0.014679	0.363484	17.773	17.9547	3.90882	5.02881
sir-2.3	-2.18205	5e-05	0.000298473	sir-2.3 encodes one of four C. elegans proteins with similarity to the Saccharomyces cerevisiae Sir2p NAD-dependent histone deacetylase.			-2.40631	0.228828	0.00457418	28.5716	33.4826	6.29609	6.31608
fbxa-63	-2.17198	5e-05	0.000298473				-2.08733	0.149333	0.23399	55.1386	61.1518	12.2355	14.39
F32A11.7	-2.17185	5e-05	0.000298473				-2.16906	-0.726621	-0.723829	12.4653	7.53301	2.76637	1.675
T20F5.7	-2.16961	5e-05	0.000298473				-1.91453	-0.0869518	0.168128	125.59	118.244	27.915	31.3653
F40H3.2	-2.1645	5e-05	0.000298473				-1.36625	-0.0570963	0.741154	89.9377	86.4478	20.0614	33.5329
C24H10.3	-2.15764	5e-05	0.000298473				-2.03867	-0.35308	-0.234106	67.203	52.614	15.0617	12.8057
F21A3.3	-2.15594	0.0013	0.00495578	F21A3.3 encodes a putatively secreted protein, with an N-terminal EGF-liked domain and a DUF1794 domain, that is homologous to human THAP4/CGI-36; F21A3.3 is a paralog of MAB-7, C15F1.1, C28H8.5, C52G5.2, T28H10.2, and a domain in Y46G5A.29.			-1.74438	-0.219453	0.192109	56.5674	48.5852	12.693	14.5009
F42C5.4	-2.14963	5e-05	0.000298473				-1.78295	-0.25058	0.1161	40.8728	34.356	9.21151	9.98344
T24E12.9	-2.14525	5e-05	0.000298473				-1.74409	-0.608778	-0.207611	35.771	23.4569	8.08622	7.00242
R53.7	-2.14455	5e-05	0.000298473				-2.18464	-0.0354673	-0.07555	294.268	287.122	66.5531	63.1576
C49F8.1	-2.14427	5e-05	0.000298473		x		-1.67484	-0.477728	-0.0082938	15.1513	10.8803	3.42736	3.40771
sdc-2	-2.13988	5e-05	0.000298473	The sdc-2 gene encodes a protein that represses transcription of X chromosomes to achieve dosage compensation, and that also represses the male sex-determination gene her-1 to elicit hermaphrodite differentiation.			-1.83803	-0.416513	-0.114663	125.582	94.0906	28.4945	26.3175
F56C9.11	-2.1397	5e-05	0.000298473				-1.24274	-0.0597049	0.837252	55.5017	53.2516	12.5948	22.5025
R13.3	-2.13955	5e-05	0.000298473				-2.65019	0.365395	-0.145241	56.8961	73.2955	12.9126	11.6759
F56H11.2	-2.1367	5e-05	0.000298473				-2.35892	-0.100046	-0.322269	184.113	171.778	41.8673	33.4859
Y6B3B.1	-2.13147	5e-05	0.000298473				-1.57256	-1.09672	-0.537815	50.4431	23.5861	11.5124	7.9299
F47G3.3	-2.13057	5e-05	0.000298473				-2.22974	-0.0793451	-0.178511	66.5312	62.9709	15.1936	13.4253
T10B11.5	-2.1286	0.00015	0.000788771				-1.89207	-0.140779	0.095747	25.3147	22.9611	5.78896	6.18619
sbp-1	-2.12593	5e-05	0.000298473	sbp-1 encodes a basic helix-loop-helix (bHLH) transcription factor homologous to the mammalian Sterol Regulatory Element Binding Proteins (SREBPs, OMIM:184756, overexpression of nuclear form of SREBP-1c is associated with insulin resistance and features of congenital generalized lipodystrophy); in C. elegans, SBP-1 activity is required for normal lipid metabolism and wild-type levels of lipogenic…			-1.25053	-0.655288	0.220108	49.8479	31.6509	11.4203	13.3026
fbxa-90	-2.12575	5e-05	0.000298473	This gene encodes a protein containing an F-box, a motif predicted to mediate protein-protein interactions either with homologs of yeast Skp-1p or with other proteins; this gene's encoded protein also contains an FTH/DUF38 motif, which may also mediate protein-protein interaction.			-2.00796	0.261749	0.379541	37.2867	44.7042	8.54357	11.1146
F16A11.1	-2.12421	5e-05	0.000298473		x		-2.1515	0.163866	0.136573	163.212	182.844	37.4371	41.1542
C45G9.7	-2.12281	5e-05	0.000298473				-1.93926	0.274701	0.458247	167.953	203.18	38.5621	52.9793
Y40A1A.1	-2.11149	0.0012	0.00463315				-1.83967	-0.861381	-0.589564	14.827	8.16115	3.43109	2.28011
oac-7	-2.10805	5e-05	0.000298473				-2.29303	0.337553	0.152566	15.098	19.078	3.50214	3.89278
nhr-112	-2.10574	5e-05	0.000298473	nhr-112 encodes a nuclear receptor that is most highly conserved amongst nematode species; loss of nhr-112 activity via RNAi results in increased susceptibility to Pseudomonas aeruginosa strain PA14.			-0.70758	-0.873444	0.524719	35.3801	19.3119	8.2199	11.8256
T28F4.3	-2.09779	0.0003	0.00143121				-2.1675	0.0670212	-0.00269454	10.9227	11.4421	2.55173	2.54697
F56C11.6	-2.09667	5e-05	0.000298473				-0.81171	-0.962709	0.322255	57.7233	29.6174	13.4955	16.8732
C50B6.9	-2.09627	0.00025	0.00122252				-1.23698	-0.462854	0.396445	30.3814	22.0432	7.10504	9.35208
tag-153	-2.09383	5e-05	0.000298473				-1.96102	-0.0386301	0.0941792	117.167	114.071	27.4473	29.2988
C27H2.5	-2.09103	0.0003	0.00143121		x		-2.35445	0.173441	-0.0899758	81.177	91.547	19.0533	17.9013
fbxc-52	-2.08235	5e-05	0.000298473				-1.81638	-0.0979018	0.168076	80.9333	75.6233	19.1107	21.472
ptr-23	-2.08128	5e-05	0.000298473	ptr-23 encodes a nematode-specific member of the sterol sensing domain (SSD) proteins, distantly paralogous to Drosophila PATCHED (PTC) and human PTCH (OMIM:601309, mutated in basal cell nevus syndrome); PTR-23 is strongly required for normal molting from L4 to adult stages (a role conserved in C. briggsae); PTR-23 is also required for normal male tail development, vulval morphogenesis, adult ala…			-2.02522	-0.0596352	-0.00357816	120.804	115.912	28.5466	28.4758
R186.1	-2.07986	5e-05	0.000298473				-2.42214	-0.168074	-0.51035	72.6585	64.6683	17.1864	12.0658
W01C9.2	-2.06777	5e-05	0.000298473				-3.72315	1.44961	-0.205771	17.7502	48.4817	4.2339	3.67111
F23C8.3	-2.06726	5e-05	0.000298473				-1.90916	0.00558144	0.163686	113.334	113.774	27.0429	30.2919
uvt-7	-2.06552	5e-05	0.000298473	uvt-7 encodes a transmembrane permease of the major facilitator superfamily (MFS) that by homology, is predicted to transport metabolites across cellular membranes in response to chemiosmotic gradients; uvt-7 was first identified in molecular analyses of gene products linked to the vitellogenin (vit) loci on the X chromosome; as loss of uvt-7 activity via large-scale RNAi screens does not result …	x		-1.7128	-0.722587	-0.369862	65.3077	39.5771	15.602	12.0737
ZC204.2	-2.06269	5e-05	0.000298473				-1.90302	-0.416465	-0.256794	151.535	113.539	36.2729	30.3585
ZK632.10	-2.06112	5e-05	0.000298473				-1.3755	-0.367215	0.318403	70.9294	54.99	16.9968	21.1942
cyp-13A10	-2.06031	5e-05	0.000298473	cyp-13A10 encodes one of ~80 C. elegans cytochrome P450s: membrane-associated, heme-containing NADPH-dependent monooxygenases that catalyze the oxidative metabolism of a variety of exogenous and endogenous compounds.			-2.37543	0.422183	0.107068	24.7103	33.1107	5.92463	6.38105
lst-1	-2.05963	5e-05	0.000298473	lst-1 encodes an unfamiliar protein with no known homologs outside of nematodes; in two-hybrid assays, LST-1 does not interact with control baits, but does interact with GPA-6, LAG-1, MPK-1 and K06A1.4, suggesting broad or unspecific interaction activity; however, T22A3.3 solely binds the normal form of GPA-6, without binding its constitutively active mutant form; LST-1 is expressed in head neuro…			-1.60809	-0.138352	0.313183	82.6954	75.1334	19.8368	24.6461
C06C3.4	-2.05844	5e-05	0.000298473				-2.43161	0.577267	0.204097	15.5277	23.1676	3.72781	4.29431
R06C7.2	-2.057	0.0033	0.0108529		x		-0.754018	-0.544046	0.758939	18.216	12.4933	4.37756	7.40791
Y38H8A.3	-2.05237	0.0051	0.0156061				-2.01548	1.08209	1.11897	8.22663	17.4165	1.98334	4.30766
ubc-22	-2.05176	5e-05	0.000298473	ubc-22 encodes an E2 ubiquitin-conjugating enzyme orthologous to Saccharomyces cerevisiae UBC8 and human UBC1/HIP2 (Huntingtin interacting protein 2, OMIM:602846) which are involved in regulating fructose-1,6-bisphosphatase and huntingtin catabolism, respectively; by homology, UBC-22 is likely required for covalent attachment of ubiquitin to select target proteins to facilitate their degradation;…			-2.23183	0.0944463	-0.0856211	68.7349	73.3852	16.5781	15.6229
C17E4.11	-2.04611	5e-05	0.000298473				-1.54219	0.0972895	0.601207	71.4188	76.4011	17.2931	26.2333
F37B12.1	-2.04602	5e-05	0.000298473				-1.47133	-0.353526	0.221168	36.0157	28.1884	8.72125	10.1662
Y39A3CR.5	-2.04312	0.00105	0.00414863				-0.883916	-0.772393	0.386813	36.8117	21.5512	8.93191	11.6785
Y48B6A.6	-2.04274	5e-05	0.000298473				-1.63288	0.163485	0.573352	252.585	282.892	61.3028	91.2171
nhr-256	-2.04233	5e-05	0.000298473				-1.56095	-0.0846504	0.396729	55.3171	52.1647	13.4294	17.68
ZK1290.5	-2.03781	5e-05	0.000298473				-1.72323	0.287697	0.602276	155.909	190.316	37.9689	57.641
Y58A7A.3	-2.01742	5e-05	0.000298473				-0.838074	0.164971	1.34432	21.934	24.5912	5.41769	13.7561
C04F6.2	-2.01712	0.00065	0.00277235				-1.664	-0.809341	-0.456219	164.43	93.831	40.6226	29.6096
tra-1	-2.01628	5e-05	0.000298473	tra-1 encodes Zn2+-finger-containing proteins that are the sole C. elegans members of the GLI transcription factor family; during development, tra-1 functions cell autonomously as the terminal regulator of the sex determination pathway and positively regulates all aspects of hermaphrodite somatic sexual differentiation; in addition, tra-1 activity is required for proper development of the male so…		Present in N2 L3s, and spe-11 and glp-4 young adults	-1.68897	-0.462254	-0.13494	285.672	207.355	70.6167	64.3111
C36A4.11	-2.01222	0.0123	0.0329179				-1.11605	-0.00906918	0.887101	15.6696	15.5714	3.88433	7.18391
F20C5.5	-2.01151	5e-05	0.000298473				-2.11267	-0.639604	-0.740762	56.0942	36.0063	13.9121	8.32535
nhr-180	-2.00596	5e-05	0.000298473				-2.03043	-0.250406	-0.274877	69.9113	58.7716	17.4058	14.3862
K01G5.9	-2.00183	5e-05	0.000298473			Present in N2 L3s and spe-11 young adults	-1.14651	-0.400112	0.455203	182.825	138.545	45.6484	62.5828
nhr-122	-2.00155	5e-05	0.000298473				-1.70785	-0.239622	0.0540783	62.7322	53.1321	15.6662	16.2646
plc-2	-2.00137	5e-05	0.000298473	plc-2 encodes one of five C. elegans phospholipase C (PLC) isozymes; the amino acid sequence of PLC-2 is most closely related to members of the PLC-beta group, but is divergent and does not include an extended C terminus typical of other PLC-betas.			-1.24894	-0.645723	0.106707	24.7649	15.8291	6.18535	6.66019
F19G12.4	Inf	5e-05	0.000298473		x		-5.19166	0.350756	Inf	167.592	213.718	0	5.84785
* Greyed boxes indicate fold changes with a q > 0.05 (not significant)

## Sheet: Hermaphrodite Z1 Z4 enriched
gene	Fold change log2(Z1/Z4-enriched, hermaphrodite)	p value of differential expression	q value of differential expression	Gene Description	Transcripts form new isoform	Genetic locus near a TRA-1 binding site	Fold change log2(Z1/Z4-enriched, male)	Fold change log2(sex biased, gonadal cells)	Fold change, log2(sex biased, whole animal)	RPKM of Hermaphrodite Z1/Z4	RPKM of Male Z1/Z4	RPKM of Hermaphrodite whole animal	RPKM of Male whole animal
sod-5	-5.29058	0.00025	0.00122252	sod-5 encodes one of five superoxide (SOD) isozymes in C. elegans; along with SOD-1, SOD-5 is predicted to be one of two cytoplasmic Cu/Zn SODs in C. elegans; sod-5 expression is increased in sod-1 mutant animals and likewise, sod-1 expression is increased in sod-5 mutants, suggesting a possible mechanism of functional compensation between these two genes; the sod-5 promoter contains one copy of …			-3.33865	1.483	-0.468929	106.614	38.1406	2.7239	3.7701
K08H2.4	-5.19784	0.00785	0.0224785		x		-4.54175	-0.0704659	-0.726554	56.6109	59.4446	1.54239	2.55217
K09C4.9	-4.85651	0.0008	0.00329643				-5.61581	-0.266184	0.493111	194.295	233.663	6.70665	4.76502
H03G16.5	-4.79572	0.003	0.00999979		x		-4.08904	0.770465	0.0637875	40.9413	24.001	1.47403	1.41028
C13A2.1	-4.72064	0.0021	0.00741152				-4.42397	-0.425736	-0.722401	18.2981	24.5791	0.69399	1.14503
R10E11.9	-4.63942	0.0002	0.00101097				-4.67732	0.633118	0.671013	88.9687	57.3654	3.56971	2.24201
ocam-1	-4.61875	5e-05	0.000298473	ocam-1 encodes a protein with an OCAM domain, a nematode-specific motif conserved between OCAM-1 and two other nematode ONECUT homeodomain proteins (CEH-21 and CEH-41); ocam-1 is probably derived from a ONECUT gene that lost both its cut domain and its homeodomain; ocam-1 has no obvious function in mass RNAi assays.			-5.58159	-0.438008	0.52483	151.454	205.179	6.16448	4.28457
T04A6.2	-4.58122	0.0029	0.00971043				-4.19049	0.299412	-0.0913194	50.2676	40.8466	2.09992	2.23714
C05C10.1	-4.57766	0.0004	0.00183075				-4.57876	-0.905319	-0.904218	24.2265	45.3753	1.01456	1.89879
F23C8.7	-4.47211	5e-05	0.000298473				-4.56789	0.0430938	0.138869	138.179	134.113	6.2259	5.65456
F32H2.11	-4.45283	5e-05	0.000298473				-4.15223	0.294687	-0.00591648	33.0812	26.9695	1.51059	1.5168
F14E5.3	-4.3949	0.0006	0.0025921				-3.2011	1.63678	0.442976	18.8047	6.04709	0.89386	0.657537
lips-7	-4.37335	5e-05	0.000298473				-3.97518	-0.0737158	-0.471891	63.7187	67.0591	3.07438	4.26393
C03B1.4	-4.34928	5e-05	0.000298473				-6.26415	-0.536868	1.378	94.5006	137.103	4.63628	1.78382
pes-1	-4.33229	5e-05	0.000298473				-4.84927	0.756706	1.27368	66.3135	39.2474	3.29195	1.36156
C10A4.5	-4.32963	5e-05	0.000298473				-4.67465	-0.531689	-0.186673	84.7862	122.569	4.21673	4.79921
C07B5.6	-4.31355	5e-05	0.000298473				-4.08684	-0.0509653	-0.277669	92.0986	95.4103	4.63176	5.61478
W08E12.8	-4.29845	5e-05	0.000298473				-4.52085	-0.527156	-0.304764	159.423	229.742	8.10191	10.0076
F13A2.2	-4.294	0.0001	0.000554396				-4.53306	-0.205625	0.033433	401.201	462.66	20.4521	19.9836
Y59E1B.2	-4.29226	0.0006	0.0025921		x		-4.53871	-0.433652	-0.187199	208.561	281.693	10.6448	12.1196
F31B9.3	-4.29072	5e-05	0.000298473				-5.07279	-0.389876	0.392188	128.615	168.522	6.57138	5.00721
C36B7.2	-4.25528	5e-05	0.000298473				-4.51448	-0.409335	-0.150136	155.52	206.542	8.14369	9.03684
F26A1.9	-4.23993	0.0031	0.0102871				-5.74529	-1.1468	0.358556	61.4293	136.018	3.25109	2.53567
Y42H9AR.2	-4.22797	0.00015	0.000788771				-4.3426	0.15435	0.268985	40.1169	36.0465	2.14083	1.77668
F36H9.5	-4.22068	5e-05	0.000298473				-2.61489	1.40612	-0.19967	36.7049	13.8497	1.96866	2.26088
F53C3.8	-4.21538	0.00015	0.000788771		x		-5.31605	-0.434845	0.665825	134.941	182.408	7.26417	4.57881
T22C8.4	-4.20859	5e-05	0.000298473		x		-4.2754	-0.421035	-0.354233	172.384	230.803	9.32361	11.9184
F14H12.8	-4.19021	0.00235	0.00815206				-5.54305	-0.85155	0.501286	30.1992	54.4927	1.65431	1.16873
C30F8.3	-4.18759	5e-05	0.000298473				-4.2958	0.00251436	0.110725	41.1658	41.0941	2.25916	2.09226
F54B11.8	-4.17272	5e-05	0.000298473		x		-4.95687	-0.466376	0.317775	105.301	145.487	5.83873	4.68445
B0403.5	-4.14546	5e-05	0.000298473				-4.81398	0.188472	0.856985	83.4089	73.1942	4.71306	2.60211
C48B4.13	-4.13902	5e-05	0.000298473				-4.23822	-0.0439889	0.0552118	70.1603	72.3325	3.98218	3.83266
ZK930.4	-4.13741	0.00055	0.00240348				-2.53746	1.05374	-0.546202	49.7321	23.9568	2.82588	4.12645
T23B12.5	-4.09175	0.00015	0.000788771				-4.14837	-0.169646	-0.113029	41.0635	46.1875	2.40833	2.6046
C36B7.4	-4.09023	5e-05	0.000298473				-4.58506	0.0857643	0.580592	666.506	628.039	39.1311	26.1665
F12E12.12	-4.06052	5e-05	0.000298473		x		-3.78877	0.00330549	-0.268442	67.083	66.9294	4.02045	4.84266
ptr-16	-4.04248	5e-05	0.000298473	ptr-16 encodes a nematode-specific member of the sterol sensing domain (SSD) proteins, distantly paralogous to Drosophila PATCHED (PTC) and human PTCH (OMIM:601309, mutated in basal cell nevus syndrome); PTR-16 is partially required for normal molting from L2 to L3 larval stages; however, PTR-16 and PTR-1 together are strongly required for both molting and viability, with double ptr-1/-16 RNAi an…			-4.0713	0.169372	0.198194	63.151	56.1557	3.83242	3.34049
F14H12.7	-4.03592	0.01895	0.0475455				-4.86458	0.260341	1.08901	70.2097	58.6174	4.28021	2.01206
F45C12.15	-4.00898	5e-05	0.000298473				-3.404	0.174927	-0.430058	56.0849	49.6806	3.48354	4.69334
F19B10.10	-3.99854	5e-05	0.000298473				-4.23104	0.345789	0.578288	100.959	79.442	6.31629	4.23038
Y59E1B.1	-3.99405	5e-05	0.000298473		x		-4.43725	-0.481173	-0.0379794	93.6432	130.715	5.87687	6.03363
C13C12.2	-3.96557	5e-05	0.000298473				-2.32475	0.724501	-0.916325	22.1229	13.3889	1.41608	2.67256
fbxb-45	-3.96307	5e-05	0.000298473				-4.30048	-0.041455	0.295948	43.318	44.5808	2.77757	2.26243
F13A2.1	-3.94313	5e-05	0.000298473		x		-4.20835	-0.417956	-0.152735	83.4525	111.495	5.42548	6.03137
T22B2.3	-3.93031	5e-05	0.000298473				-4.00635	0.0272766	0.103316	20.776	20.3869	1.36277	1.26859
F14H12.6	-3.91789	0.00365	0.0118113				-3.88738	0.212129	0.181616	54.0482	46.6578	3.57584	3.15287
nas-7	-3.90787	5e-05	0.000298473	nas-7 encodes an astacin-like metalloprotease; a NAS-7::GFP reporter fusion is first expressed in embryos just prior to hatching and, in adult animals, is seen in anterior cells adjacent to the pharyngeal metacarpus and terminal bulb.			-4.31406	-0.187101	0.219084	91.202	103.831	6.076	5.21996
C27A12.4	-3.90162	5e-05	0.000298473				-3.94912	0.0172033	0.0647028	70.0072	69.1773	4.68422	4.47878
fbxc-42	-3.89869	0.00445	0.0139426				-4.08406	0.581223	0.766597	17.1248	11.4462	1.14816	0.674894
nhr-271	-3.89133	0.00495	0.0152296				-2.40488	0.268087	-1.21836	10.4552	8.68224	0.704576	1.63942
nnt-1	-3.88679	5e-05	0.000298473	nnt-1 encodes a proton-pumping nicotinamide nucleotide transhydrogenase predicted to be mitochondrial.			-3.70146	-0.560727	-0.746061	160.628	236.929	10.8588	18.2124
C47E12.6	-3.86379	5e-05	0.000298473				-3.49346	0.766935	0.396606	49.955	29.3568	3.43133	2.60659
F13A2.9	-3.85606	0.00025	0.00122252		x		-4.7073	-0.380075	0.471168	197.886	257.53	13.6654	9.85799
C28G1.4	-3.85047	5e-05	0.000298473				-4.65287	0.154693	0.957096	32.4534	29.1537	2.24985	1.15888
Y47H10A.2	-3.84581	0.0016	0.00590769	This gene encodes a protein containing an F-box, a motif predicted to mediate protein-protein interactions either with homologs of yeast Skp-1p or with other proteins.			-3.94837	-0.0388384	0.0637194	12.3831	12.721	0.86124	0.824029
C36B7.4	-3.84337	5e-05	0.000298473				-4.18254	0.0223361	0.36151	196.188	193.174	13.668	10.6385
F32D1.8	-3.82364	5e-05	0.000298473				-4.21032	-0.443966	-0.0572853	169.731	230.891	11.9875	12.4731
fkh-6	-3.81484	0.00125	0.00479636	fkh-6 encodes one of 15 C. elegans forkhead transcription factors; fkh-6 is required for several aspects of male gonadogenesis including asymmetric cell division, cell migration and sex determination and appears to act downstream of tra-1; FKH-6 is specifically expressed in the gonad.			-3.28	0.440241	-0.0945979	57.257	42.1991	4.06862	4.34434
ckb-3	-3.80666	5e-05	0.000298473	ckb-3 encodes a putative choline kinase; CKB-1 through CKB-4 comprise a related group ('B') of choline kinases.			-3.88132	-0.151897	-0.0772307	249.038	276.689	17.7971	18.7758
C29G2.1	-3.78355	0.0007	0.00295279		x		-4.77948	-0.573974	0.421961	68.0937	101.366	4.94476	3.69082
col-181	-3.77544	5e-05	0.000298473	col-181 is homologous to the human gene PRO ALPHA 1(I) COLLAGEN (COL1A1; OMIM:120150), which when mutated leads to osteogenesis imperfecta.			-4.37433	-0.501592	0.0972997	116.551	165.01	8.51126	7.95616
F59E11.6	-3.76007	5e-05	0.000298473				-3.534	0.481823	0.255747	39.0789	27.9833	2.88435	2.41579
C16C10.9	-3.75995	5e-05	0.000298473				-3.64407	0.173318	0.0574373	106.069	94.0621	7.82945	7.52386
F58E6.13	-3.73617	5e-05	0.000298473				-3.24521	1.51917	1.02821	123.978	43.2544	9.30352	4.56167
C14A4.7	-3.73239	0.00015	0.000788771				-3.62065	0.214568	0.102827	38.7768	33.418	2.9175	2.71679
F13A2.5	-3.73233	0.01125	0.0304971				-4.8523	-1.39444	-0.274466	24.742	65.0431	1.86162	2.25172
C03B1.3	-3.73112	0.0022	0.00770986				-5.08655	-0.360283	0.995148	80.5313	103.376	6.06439	3.04241
W01C9.2	-3.72315	5e-05	0.000298473				-2.06777	1.44961	-0.205771	48.4817	17.7502	3.67111	4.2339
T09B4.4	-3.68975	5e-05	0.000298473				-3.30653	-0.204304	-0.587521	162.762	187.523	12.6132	18.9534
C03B1.14	-3.67552	5e-05	0.000298473				-4.10573	0.178632	0.608836	65.5015	57.8732	5.12635	3.36148
T21E8.4	-3.67308	0.001	0.00397614				-1.66445	1.74216	-0.266464	13.505	4.03695	1.05874	1.27351
Y11D7A.7	-3.66337	5e-05	0.000298473				-4.26557	0.354326	0.956528	94.2027	73.6887	7.43498	3.83121
lam-3	-3.64877	5e-05	0.000298473	lam-3 is orthologous to human LAMININ ALPHA-2 (LAMA2; OMIM:156225), which when mutated leads to merosin-deficient congenital muscular dystrophy.			-3.38994	-0.172671	-0.431496	61.9171	69.7895	4.93654	6.65758
xtr-2	-3.64517	5e-05	0.000298473	xtr-2 encodes a protein with similarity to TRA-2A and TRA-2B in a region known as the MX region, hypothesized to be a protein-protein interaction domain involved in negatively regulating tra-2 activity in the germ line.	x		-3.7924	-0.657559	-0.510332	52.1416	82.2488	4.16752	5.93613
C42D4.3	-3.64407	5e-05	0.000298473				-5.55212	0.379967	2.28802	164.136	126.132	13.129	2.68824
T04D3.1	-3.63985	5e-05	0.000298473				-4.21172	0.303878	0.875746	184.435	149.406	14.7958	8.0633
jud-4	-3.62585	0.0001	0.000554396	jud-4 encodes an unfamiliar protein, putatively secreted, that is required both for normal sensitivity to ethanol and for survival after freezing and thawing; JUD-4 is expressed in hypodermis and vulval muscles; JUD-4 is orthologous to Brugia malayi Bm1_40315, but lacks obvious orthologies to non-nematode proteins; JUD-4's C-terminal domain has possible similarity to F40E10.5, and to proteins suc…			-3.4583	1.17357	1.00602	29.6704	13.1536	2.40344	1.19672
C29F9.6	-3.59241	5e-05	0.000298473				-3.79694	-0.146511	0.0580218	224.58	248.586	18.6187	17.8847
C50H2.6	-3.56665	5e-05	0.000298473		x		-4.77585	-0.811657	0.397543	58.1734	102.108	4.90972	3.72722
F39D8.3	-3.55744	5e-05	0.000298473				-2.35916	0.935698	-0.262589	17.2876	9.03778	1.46838	1.76151
col-81	-3.54775	5e-05	0.000298473				-3.28433	0.325298	0.0618824	80.1378	63.9607	6.85264	6.56492
C10A4.10	-3.53722	0.00205	0.00726746				-4.85238	-0.389693	0.925473	21.4979	28.1647	1.85177	0.974971
T23F6.5	-3.53469	5e-05	0.000298473				-3.21482	0.143832	-0.176041	44.885	40.626	3.87306	4.3757
T11A5.1	-3.52446	5e-05	0.000298473				-3.70311	-0.246577	-0.0679218	115.065	136.512	9.99945	10.4815
rnh-1.2	-3.52399	5e-05	0.000298473		x		-4.37733	0.347628	1.20098	63.3944	49.82	5.51093	2.39715
T25G12.11	-3.51953	0.00025	0.00122252				-2.57477	-0.0252195	-0.969977	28.2581	28.7564	2.46411	4.82672
fbxc-51	-3.50311	5e-05	0.000298473				-2.77611	-0.444777	-1.17178	43.2231	58.8311	3.81218	8.58842
fbxa-72	-3.50245	5e-05	0.000298473		x		-3.72225	-0.0427613	0.177038	50.4169	51.9336	4.44871	3.93496
F45C12.2	-3.49338	0.0109	0.0296818				-2.79429	0.585536	-0.113554	15.4415	10.2903	1.37113	1.48341
F59B2.5	-3.48934	5e-05	0.000298473				-4.12081	-0.174686	0.456785	118.219	133.436	10.5266	7.66979
inx-9	-3.4756	5e-05	0.000298473	inx-9 encodes an innexin, an integral transmembrane channel protein that is a structural component of invertebrate gap junctions; although the precise role of INX-9 in C. elegans development and/or behavior is not yet known, INX-9 may play a role in gonad or germline development, as INX-9 expression is detected solely in the sheath cells of the somatic gonad and particularly, the sheath cells in …			-3.77808	0.522778	0.825257	27.7342	19.3038	2.49319	1.40711
F48B9.5	-3.46844	0.00015	0.000788771				-2.45294	0.499752	-0.51575	35.2876	24.9564	3.188	4.558
cyp-13A1	-3.46337	5e-05	0.000298473	cyp-13A1 encodes one of ~80 C. elegans cytochrome P450s, membrane-associated, heme-containing NADPH-dependent monooxygenases that catalyze the oxidative metabolism of a variety of exogenous and endogenous compounds.			-2.61606	1.01865	0.171335	20.7496	10.2416	1.88118	1.67053
T05A8.7	-3.46227	5e-05	0.000298473				-4.2327	-0.347545	0.422883	46.8495	59.611	4.25067	3.17071
K03H9.3	-3.46099	5e-05	0.000298473				-5.00348	-0.305642	1.23686	22.6378	27.9795	2.05576	0.872253
Y38A10A.2	-3.45746	5e-05	0.000298473		x		-2.50422	0.782161	-0.171072	32.8026	19.0745	2.98614	3.36208
H09G03.1	-3.45268	5e-05	0.000298473		x		-3.75086	0.423423	0.721601	49.2614	36.7319	4.4993	2.72849
sdz-27	-3.44637	5e-05	0.000298473				-3.4164	-0.329562	-0.359536	360.292	452.755	33.0517	42.4058
K09C4.7	-3.43081	0.00105	0.00414863		x		-3.31234	-0.072001	-0.190465	76.0392	79.9304	7.05118	8.04632
C31H5.7	-3.42247	0.0003	0.00143121				-3.42885	0.188052	0.19443	77.9244	68.4013	7.26787	6.35153
Y47G6A.3	-3.42194	0.00635	0.0187558		x		-3.36025	0.0409631	-0.020721	20.0279	19.4672	1.86866	1.89569
T08G5.3	-3.41748	0.0007	0.00295279			Present in N2 L2s and L3s, and spe-11 young adults	-1.08648	1.80337	-0.52763	33.1984	9.51147	3.10708	4.47904
C10A4.3	-3.40437	5e-05	0.000298473				-3.75858	-0.143502	0.210705	174.532	192.785	16.4838	14.2439
H05L14.2	-3.39779	5e-05	0.000298473		x		-3.68708	0.0431427	0.332439	68.4637	66.4467	6.49568	5.15882
ptd-2	-3.38257	5e-05	0.000298473		x		-3.90103	-0.0123448	0.506112	19.9856	20.1574	1.91629	1.3493
Y46G5A.7	-3.37242	5e-05	0.000298473	This gene encodes a protein containing an F-box, a motif predicted to mediate protein-protein interactions either with homologs of yeast Skp-1p or with other proteins.			-3.4123	0.488654	0.528529	69.7733	49.7267	6.73734	4.67074
F14B8.6	-3.36469	5e-05	0.000298473				-3.73508	-0.427064	-0.0566723	125.652	168.939	12.1983	12.687
C35E7.5	-3.36445	5e-05	0.000298473				-3.6573	0.0552916	0.348139	55.7972	53.6992	5.41766	4.2561
F55G1.7	-3.36436	0.0006	0.0025921				-3.84626	-0.382469	0.0994337	19.4825	25.3968	1.89178	1.76579
C47D12.5	-3.34438	5e-05	0.000298473				-4.31153	-0.794884	0.172265	98.8824	171.555	9.73551	8.63976
Y45F10A.3	-3.34184	0.0002	0.00101097				-3.40931	-0.208925	-0.141459	145.858	168.586	14.3858	15.8679
adt-1	-3.34091	5e-05	0.000298473	The adt-1 gene encodes a metalloproteinase with disintegrin-like and metalloproteinase with thrombospondin type I motifs (ADAMTS) that is required for male tail morphogenesis.			-3.47722	0.286581	0.422892	35.9682	29.4883	3.54981	2.6479
T24C12.1	-3.33779	5e-05	0.000298473		x		-4.07483	-0.73275	0.00429522	74.4894	123.787	7.36751	7.34561
W06D4.3	-3.33628	0.00305	0.0101398				-2.84775	1.24178	0.753244	14.9634	6.32727	1.48152	0.878938
T07A5.7	-3.33055	0.0003	0.00143121				-2.29167	1.1784	0.139525	14.2289	6.28689	1.41441	1.28403
inx-8	-3.32288	5e-05	0.000298473	inx-8 encodes a predicted member of the innexin family that affects fertility; expressed in sheath cells.			-3.99531	0.665969	1.3384	57.8257	36.4455	5.77876	2.28526
C31C9.7	-3.31093	5e-05	0.000298473				-2.37362	-0.367937	-1.30525	66.6595	86.0244	6.71694	16.5993
fbxc-39	-3.30911	5e-05	0.000298473				-3.88948	0.136233	0.716594	36.5157	33.2253	3.68414	2.24192
C27D9.1	-3.30537	5e-05	0.000298473		x		-3.04156	0.645016	0.381206	30.2612	19.3516	3.06106	2.35027
F10D11.6	-3.29729	5e-05	0.000298473				-3.72202	0.259458	0.684184	34.0858	28.4754	3.46728	2.15789
W01C9.1	-3.29569	5e-05	0.000298473				-1.91289	1.65395	0.271143	65.9064	20.9431	6.71158	5.56164
T01C3.11	-3.29488	0.00105	0.00414863				-1.78573	0.691447	-0.817704	70.8589	43.8781	7.21998	12.7259
R07E5.6	-3.28966	5e-05	0.000298473				-3.4644	0.788217	0.962957	15.1932	8.79774	1.55368	0.797043
nhr-152	-3.28768	5e-05	0.000298473				-2.98802	-0.401593	-0.701246	33.9719	44.8756	3.4788	5.65622
F15B9.8	-3.2829	5e-05	0.000298473				-1.88733	0.331603	-1.06397	78.3064	62.2264	8.04534	16.8203
C10A4.7	-3.28177	0.0025	0.00858771				-2.73575	0.944157	0.398142	16.1773	8.40786	1.66339	1.26224
T04A6.3	-3.27787	5e-05	0.000298473		x		-3.93976	-0.0799905	0.581895	45.3568	47.9426	4.67633	3.12419
mes-1	-3.27767	5e-05	0.000298473	The mes-1 gene encodes a receptor tyrosine kinase-like protein that is required for unequal cell divisions in the early embryonic germline; during embryonic cell divisions, mes-1 is involved in positioning of the early mitotic spindle and of associated P granules.			-3.53077	0.0339528	0.287052	19.2654	18.8173	1.98655	1.62813
T06G6.4	-3.27262	5e-05	0.000298473				-3.55397	-0.045389	0.235959	219.022	226.022	22.6636	19.2441
che-14	-3.26914	5e-05	0.000298473	che-14 encodes a protein with a sterol-sensing domain; CHE-14 protein is involved in the exocytotic secretion of lipid-modified proteins at the apical surface of certain epithelial cells.			-3.54792	0.0892862	0.368057	57.8761	54.4028	6.00328	4.65149
col-97	-3.26291	5e-05	0.000298473	col-97 encodes a cuticular collagen; loss of col-97 activity via large-scale RNAi screens results in defects in body morphology and locomotion.			-3.52526	1.14467	1.40703	62.002	28.043	6.45911	2.43566
Y42H9AR.5	-3.24666	5e-05	0.000298473				-2.99444	0.0429335	-0.209282	89.3557	86.7357	9.41415	10.8838
ZK899.2	-3.24041	5e-05	0.000298473				-3.21502	0.018942	-0.00645251	103.748	102.395	10.9779	11.0271
F47B10.9	-3.22164	5e-05	0.000298473				-4.37293	-1.10707	0.0442195	47.8726	103.121	5.13189	4.97698
C29G2.2	-3.20879	0.00575	0.0172631		x		-4.11499	-0.881145	0.0250532	74.0722	136.429	8.01146	7.87354
col-14	-3.19594	0.0091	0.0254523	col-14 encodes a collagen protein that affects vulval morphology in a large-scale RNAi screen; mRNA expressed in embryos and transcript levels peak during each larval stage.			-1.96093	1.07304	-0.161975	26.9194	12.7953	2.9376	3.28664
fbxa-143	-3.18543	5e-05	0.000298473				-3.65385	0.00209071	0.470508	31.6575	31.6117	3.4799	2.51148
F55G11.1	-3.17539	5e-05	0.000298473				-2.97768	0.0784839	-0.119225	24.1139	22.8371	2.66918	2.89914
crn-4	-3.16764	5e-05	0.000298473				-3.97495	0.245136	1.05244	70.9951	59.9011	7.90084	3.8094
lin-46	-3.16567	5e-05	0.000298473	lin-46 encodes one of two C. elegans paralogs of bacterial MoeA proteins and mammalian gephyrins (E domain, only); LIN-46 is predicted to function as a scaffolding protein for a developmental timing complex, and may also play a role in molybdenum cofactor biosynthesis; identified in screens for suppressors of precocious heterochronic mutations in lin-14 and lin-28, lin-46 is required for stage-sp…			-3.11041	0.161507	0.106249	97.5421	87.2115	10.87	10.0983
clec-169	-3.16302	0.00455	0.0142067				-1.41735	1.56318	-0.182494	7.68304	2.59997	0.857765	0.973429
ceh-8	-3.16027	5e-05	0.000298473	ceh-8 encodes a paired-like homeodomain protein of the Q50 class orthologous to the Rx homeobox protein of humans (RAX; OMIM:601881) and Drosophila (CG10052-PA); CEH-8 and RX belong to one of at least 18 distinct families of paired-like homeodomain proteins, including 12 families in the Q50 class.	x		-3.47742	-0.386735	-0.0695824	187.309	244.894	20.9519	21.9872
fbxa-189	-3.15462	5e-05	0.000298473	This gene encodes a protein containing an F-box, a motif predicted to mediate protein-protein interactions either with homologs of yeast Skp-1p or with other proteins; this gene's encoded protein also contains an FTH/DUF38 motif, which may also mediate protein-protein interaction.			-3.11356	-0.212584	-0.253642	18.9145	21.9174	2.12403	2.53229
K09C4.6	-3.15411	5e-05	0.000298473		x		-4.26269	-0.112498	0.996084	119.709	129.418	13.4477	6.74213
K04H4.5	-3.1483	5e-05	0.000298473				-3.57684	-0.120753	0.307786	23.9664	26.0587	2.70315	2.18382
C24A1.2	-3.14113	0.0012	0.00463315				-2.56142	-0.747513	-1.32722	21.7704	36.5502	2.4677	6.19194
M05D6.9	-3.13848	0.00355	0.0115408				-2.76699	0.160731	-0.210761	96.7245	86.527	10.984	12.7118
sod-3	-3.13637	5e-05	0.000298473	sod-3 encodes a iron/manganese superoxide dismutase, predicted to be mitochondrial, that might defend against oxidative stress and promote normal lifespan; sod-3 mRNA levels are diminished by mutation of daf-16 and chromatin immunoprecipitation (ChIP) studies demonstrate that DAF-16 can directly bind the sod-3 promoter; heterologously expressed SOD-3 in E. coli protects against methyl viologen-in…			-2.88924	-0.403589	-0.650719	184.001	243.395	20.9257	32.8522
F17A2.13	-3.13503	5e-05	0.000298473				-3.58689	0.0139091	0.465771	30.1462	29.857	3.43158	2.48475
col-48	-3.12634	0.0025	0.00858771	col-48 encodes a cuticle collagen.			-2.78847	0.437446	0.0995739	95.9028	70.8185	10.9827	10.2503
col-63	-3.12337	5e-05	0.000298473				-3.69266	0.369227	0.938514	82.8178	64.1173	9.50374	4.95877
set-12	-3.12154	0.00035	0.00163392	set-12 encodes a putative histone H3 lysine-9 methyltransferase with no non-nematode orthologs; neither set-12(n4442) nor set-12(RNAi) have any obvious phenotypes.			-3.22222	-0.285446	-0.184762	17.6037	21.4551	2.02268	2.29904
F55B12.10	-3.12095	0.00025	0.00122252				-4.21006	-0.4697	0.619412	223.446	309.433	25.6847	16.7191
oct-2	-3.11873	5e-05	0.000298473				-3.46125	-0.0995789	0.242938	101.014	108.232	11.6292	9.82694
T20D4.7	-3.11816	0.00905	0.0253438				-2.68825	0.973551	0.543641	18.4583	9.39992	2.12585	1.45842
F48G7.2	-3.10756	5e-05	0.000298473				-4.15664	-0.202885	0.846201	39.671	45.6613	4.60262	2.5602
twk-22	-3.1003	5e-05	0.000298473		x		-2.56672	-0.188199	-0.721786	28.0775	31.9898	3.27396	5.39949
ZK829.3	-3.0975	5e-05	0.000298473				-3.36279	0.367233	0.632518	14.4304	11.1874	1.68592	1.0875
Y57G11C.42	-3.07157	5e-05	0.000298473				-2.47722	1.29173	0.697384	18.5414	7.57343	2.20551	1.36011
C24B5.4	-3.06559	0.00175	0.00636137				-2.42785	0.421427	-0.216317	50.3774	37.6161	6.01728	6.99066
ZK930.3	-3.06048	5e-05	0.000298473				-2.98109	-0.183055	-0.262445	184.075	208.978	22.0647	26.4668
C56E6.2	-3.05605	5e-05	0.000298473				-2.23077	-0.0220775	-0.847359	36.7944	37.3618	4.42403	7.95974
irk-2	-3.05132	5e-05	0.000298473	irk-2 encodes an inwardly rectifying potassium channel based on sequence homology to the the human potassium channel genes KCNJ1/KCNJ2.			-2.95605	-0.0121875	-0.107461	116.469	117.457	14.0499	15.1364
Y38H6C.17	-3.04725	5e-05	0.000298473	Y38H6C.17 encodes a putative amino acid transporter that inhibits CEP-1- and HUS-1-dependent germline apoptosis, as do BMK-1, RAD-50, and RAD-51; Y38H6C.17 has 11 predicted transmembrane alpha-helices; Y38H6C.17 has multiple C. elegans paralogs and non-nematode orthologs, including budding yeast AVT3 and AVT4 and human SLC36A1 (OMIM:606561).			-1.61535	0.926403	-0.5055	50.1279	26.3757	6.06409	8.60867
T03E6.9	-3.01948	0.0044	0.013816				-5.34481	-1.84134	0.483987	15.2637	54.6963	1.88236	1.34589
C29F9.5	-3.01112	0.0099	0.0273337				-2.68811	0.506231	0.183217	15.1349	10.6558	1.87733	1.65344
cyp-34A6	-3.00368	5e-05	0.000298473				-3.583	-0.131898	0.447418	30.2658	33.1632	3.77358	2.76737
fbxa-2	-3.00195	5e-05	0.000298473	This gene encodes a protein containing an F-box, a motif predicted to mediate protein-protein interactions either with homologs of yeast Skp-1p or with other proteins; this gene's encoded protein also contains an FTH/DUF38 motif, which may also mediate protein-protein interaction.			-2.61958	0.346569	-0.0357977	36.0052	28.3163	4.49457	4.60749
ztf-26	-2.99948	5e-05	0.000298473				-2.62586	0.205076	-0.168547	79.265	68.7618	9.91167	11.14
C06C3.10	-2.99715	0.001	0.00397614				-1.23989	1.21194	-0.545325	33.5952	14.5026	4.20769	6.14049
C48B4.8	-2.99602	0.0001	0.000554396				-3.29893	0.291292	0.5942	46.7569	38.2083	5.86074	3.88222
F48G7.10	-2.99298	0.0004	0.00183075				-3.42485	-0.320849	0.111029	47.5365	59.3763	5.97107	5.52877
C06B8.7	-2.98966	5e-05	0.000298473				-3.28911	0.102364	0.401816	33.0676	30.8026	4.16318	3.15113
H20E11.3	-2.97719	0.0013	0.00495578				-2.75409	-0.236767	-0.459867	10.2653	12.0961	1.30361	1.793
fbxa-120	-2.97342	0.0001	0.000554396	This gene encodes a protein containing an F-box, a motif predicted to mediate protein-protein interactions either with homologs of yeast Skp-1p or with other proteins; this gene's encoded protein also contains an FTH/DUF38 motif, which may also mediate protein-protein interaction.			-1.99799	0.259724	-0.715706	22.9698	19.1855	2.92462	4.80306
B0454.5	-2.97016	5e-05	0.000298473				-1.63514	0.0931178	-1.2419	42.1055	39.4737	5.37318	12.7081
F19B10.2	-2.96959	0.00625	0.0185157				-2.77497	0.701114	0.506496	12.4998	7.68861	1.59577	1.12331
Y73C8B.1	-2.9654	5e-05	0.000298473				-3.54007	0.0743704	0.649035	73.6808	69.9788	9.43363	6.01589
T10B5.10	-2.95667	5e-05	0.000298473				-1.94217	0.2637	-0.7508	97.793	81.4566	12.5968	21.197
F34H10.4	-2.95503	5e-05	0.000298473				-3.25512	-0.104382	0.195703	35.197	37.8379	4.53892	3.96314
cog-1	-2.95419	0.0001	0.000554396	cog-1 encodes the C. elegans ortholog of the vertebrate Nkx6 homeodomain proteins; cog-1 activity is required for multiple aspects of reproductive system development, including connection of uterus to the vulva and vulval cell specification, as well as for specification of left/right asymmetry in the ASE taste receptor sensory neurons where cog-1 acts in ASER to suppress the ASEL cell fate; cog-1…			-2.72356	-0.436748	-0.667377	59.2078	80.1408	7.63975	12.1333
F12E12.11	-2.94257	5e-05	0.000298473				-2.41569	0.48665	-0.0402221	44.573	31.8109	5.7979	5.96182
ZK688.7	-2.94219	5e-05	0.000298473				-3.20347	-0.702029	-0.440757	114.213	185.801	14.8603	20.1702
clec-180	-2.93912	5e-05	0.000298473				-1.45882	0.240424	-1.23988	48.3056	40.8906	6.29846	14.8756
C14C11.2	-2.92147	5e-05	0.000298473				-3.8467	0.0989691	1.0242	34.7792	32.4733	4.5906	2.25711
fbxa-83	-2.9054	5e-05	0.000298473				-3.30005	0.147286	0.541939	56.5094	51.025	7.54237	5.18045
K06B9.6	-2.90278	0.01325	0.0350909				-2.195	0.710221	0.00244403	21.7151	13.2729	2.90361	2.89869
mab-7	-2.88921	5e-05	0.000298473	mab-7 encodes a protein with a hydrophobic type II transmembrane region at the N-terminus, an EGF-like motif, a ShKT motif and a long C-terminus; mab-7 is involved in morphogenesis of the male tail, specifically affecting the structural cells, neuronal processes and the hypodermal sheath of the sensory rays, as such, it affects mating in males; a mab-7 promoter-gfp construct is expressed in hypod…			-4.58142	-0.565361	1.12685	22.9887	34.0177	3.10296	1.42089
M04D8.5	-2.88283	0.0139	0.036557				-3.57854	-0.410331	0.285382	14.2147	18.8912	1.92717	1.58129
zif-1	-2.88138	0.0001	0.000554396	zif-1 encodes a SOCS-box protein that promotes establishment of the germ line by targetting germline proteins for cullin-dependent degradation in non-germline (somatic) cells; ZIF-1 binds germline CCCH-(zinc)-finger proteins and the E3 ubiquitin ligase subunit elongin C (ELC-1); while ZIF-1 has no obvious homologs, it may be analogous to the Drosophila SOCS-box protein GUSTAVUS, which is required…			-3.81786	-0.188382	0.748098	45.036	51.3179	6.11192	3.63896
pes-8	-2.87844	0.0065	0.0191337	pes-8 encodes a novel protein that contains a proline-rich region and a predicted transmembrane domain, but no otherwise recognizably conserved domains; pes-8 was identified in promoter trapping screens and based on large-scale RNA-mediated interference (RNAi) screens, appears to be required for egg laying, germline development, locomotion, and regulation of adult lifespan; a pes-8 reporter is ex…			-3.15907	0.353648	0.634277	7.231	5.659	0.983334	0.633526
Y6E2A.5	-2.87633	5e-05	0.000298473				-3.35737	-0.371281	0.109756	37.2172	48.1405	5.06852	4.69723
Y43D4A.5	-2.86835	5e-05	0.000298473				-3.69855	-0.583844	0.246358	14.4801	21.7034	1.98295	1.67167
W01A11.1	-2.85105	5e-05	0.000298473		x		-2.92997	-0.45943	-0.380513	130.861	179.933	18.1366	23.6104
nhr-76	-2.84924	5e-05	0.000298473				-3.18781	-0.31166	0.0269047	22.8792	28.3962	3.17493	3.11627
F23C8.1	-2.82164	5e-05	0.000298473				-2.72969	0.296488	0.204539	49.7472	40.5057	7.0367	6.10656
spr-3	-2.81462	5e-05	0.000298473				-1.9592	-0.0812996	-0.936723	45.2226	47.8442	6.42791	12.3042
col-124	-2.81371	0.0114	0.030839				-3.58304	-0.62255	0.146785	51.7925	79.7395	7.36643	6.65381
Y46G5A.8	-2.808	0.0005	0.00221386	This gene encodes a protein containing an F-box, a motif predicted to mediate protein-protein interactions either with homologs of yeast Skp-1p or with other proteins.			-3.05348	0.647404	0.89288	31.7963	20.2997	4.54029	2.44512
T24E12.11	-2.80788	5e-05	0.000298473				-3.88249	-0.0964818	0.978133	53.0341	56.7021	7.57356	3.84461
T10E9.8	-2.79318	5e-05	0.000298473				-2.61006	-0.21705	-0.400176	75.6821	87.9695	10.9185	14.4088
Y32G9B.1	-2.78587	5e-05	0.000298473				-3.58971	-0.0765388	0.727305	53.1219	56.0162	7.70272	4.65268
F45E4.5	-2.77788	5e-05	0.000298473				-3.68179	-0.152653	0.751258	352.546	391.894	51.4033	30.5379
elo-4	-2.77745	5e-05	0.000298473	The elo-4 gene encodes a paralog of elo-1 and elo-2, each of which encodes a polyunsaturated fatty acid (PUFA) elongase; its function in vivo is unknown.			-2.50148	0.0590387	-0.216928	53.8382	51.6795	7.85226	9.12633
fbxa-188	-2.77527	0.00035	0.00163392	This gene encodes a protein containing an F-box, a motif predicted to mediate protein-protein interactions either with homologs of yeast Skp-1p or with other proteins; this gene's encoded protein also contains an FTH/DUF38 motif, which may also mediate protein-protein interaction.			-2.42325	0.0515227	-0.300499	23.1873	22.3739	3.38696	4.17129
nhr-92	-2.77334	5e-05	0.000298473				-2.53264	-0.161626	-0.40232	24.8358	27.7801	3.63263	4.80099
T22E5.3	-2.75301	5e-05	0.000298473				-3.40539	-0.695601	-0.0432265	26.107	42.2819	3.87274	3.99053
F25B3.5	-2.7501	5e-05	0.000298473				-3.5315	0.0109197	0.792324	82.4919	81.8699	12.2617	7.08005
skr-4	-2.74738	5e-05	0.000298473	The skr-4 gene encodes a homolog of Skp1 in S. cerevisiae that has no known function in vivo, since skr-4(RNAi) animals are at least superficially normal.			-1.5848	1.0463	-0.116282	53.1701	25.7455	7.91816	8.58279
cutl-14	-2.74661	5e-05	0.000298473				-3.11092	0.0284598	0.392772	85.888	84.2103	12.7974	9.74734
Y81G3A.4	-2.72848	0.00065	0.00277235				-3.11327	0.531442	0.916234	18.073	12.504	2.72694	1.44498
mut-14	-2.72419	5e-05	0.000298473	mut-14 mutants exhibit germline transposon activation, a deficient response to RNAi, resistance to co-suppression, and transgene desilencing.			-3.14514	-0.0919646	0.328989	108.422	115.558	16.4079	13.0623
F23D12.10	-2.71395	5e-05	0.000298473				-3.78649	-0.331345	0.741195	20.7353	26.0889	3.1603	1.89063
nhr-170	-2.70857	5e-05	0.000298473				-3.11325	-0.106213	0.298463	21.3895	23.0236	3.2722	2.66068
K03B8.8	-2.69884	5e-05	0.000298473				-2.69456	-0.36945	-0.373737	82.4746	106.546	12.7024	16.4586
fbxc-40	-2.69434	5e-05	0.000298473				-3.27712	-0.101079	0.48171	111.96	120.085	17.2976	12.3873
R11H6.4	-2.69302	0.00025	0.00122252				-3.07763	0.567416	0.952025	29.9875	20.2363	4.63724	2.39702
ptr-18	-2.67783	5e-05	0.000298473	ptr-18 encodes a nematode-specific member of the sterol sensing domain (SSD) proteins, distantly paralogous to Drosophila PATCHED (PTC) and human PTCH (OMIM:601309, mutated in basal cell nevus syndrome); PTR-18 is strongly required for normal molting from L3 to adult stage (a role conserved in C. briggsae); PTR-18 is also required for male tail development and vulval morphogenesis, and (partly) f…			-2.70796	-0.0730328	-0.0429027	67.337	70.8336	10.5231	10.8408
grl-3	-2.67266	0.00305	0.0101398	grl-3 encodes a hedgehog-like protein, with an N-terminal signal sequence, a central low-complexity region, and a C-terminal Ground-like (Grl) domain; GRL-3 is expressed in intestine, larval renal gland cells, and larval neurons; the Grl domain is predicted to form a cysteine-crosslinked protein involved in intercellular signalling, and it has subtle similarity to the N-terminal Hedge domain of H…			-3.10835	-0.39673	0.0389693	10.8532	14.2884	1.70219	1.65682
T12G3.4	-2.67075	5e-05	0.000298473				-3.19255	0.015262	0.537061	183.75	181.817	28.8571	19.8875
cyp-13A2	-2.6627	5e-05	0.000298473	cyp-13A2 encodes one of ~80 C. elegans cytochrome P450s: membrane-associated, heme-containing NADPH-dependent monooxygenases that catalyze the oxidative metabolism of a variety of exogenous compounds and endogenous substrates.			-3.71924	0.425898	1.48244	83.4271	62.101	13.1752	4.71515
nhr-148	-2.66203	5e-05	0.000298473				-1.61242	0.471296	-0.578314	29.6139	21.361	4.6789	6.98608
C09F9.3	-2.65279	5e-05	0.000298473				-3.22806	-0.238848	0.336422	49.5734	58.4991	7.88279	6.24319
R13.3	-2.65019	5e-05	0.000298473				-2.13955	0.365395	-0.145241	73.2955	56.8961	11.6759	12.9126
T21G5.6	-2.64109	0.0004	0.00183075				-2.30821	1.09475	0.761881	18.0559	8.45406	2.89449	1.70696
EEED8.15	-2.63848	5e-05	0.000298473				-3.36664	-0.480752	0.247409	27.7521	38.7273	4.45692	3.75455
F01D5.10	-2.63469	0.0049	0.0150985				-1.68361	1.17103	0.219958	21.2157	9.42196	3.41615	2.93307
T10C6.7	-2.62552	0.0117	0.031528	This gene encodes a protein containing an F-box, a motif predicted to mediate protein-protein interactions either with homologs of yeast Skp-1p or with other proteins.			-2.67476	0.43151	0.480751	7.64811	5.67096	1.23935	0.888126
C15C7.6	-2.62394	0.0003	0.00143121				-3.22149	-0.481705	0.11585	26.3081	36.7365	4.26782	3.93851
F32D8.7	-2.60654	0.01545	0.039971				-1.40459	0.179238	-1.02272	8.55019	7.55126	1.40387	2.85231
H12D21.10	-2.60514	5e-05	0.000298473				-2.47941	0.267247	0.141514	28.7078	23.8534	4.71817	4.27734
Y37A1A.4	-2.59611	0.0002	0.00101097		x		-2.91645	0.130131	0.450464	141.906	129.666	23.4689	17.1747
Y6E2A.4	-2.595	5e-05	0.000298473				-3.78346	-1.12174	0.0667254	19.9759	43.4692	3.30622	3.15679
B0205.4	-2.58915	0.0004	0.00183075	The B0205.4 gene encodes a homolog of the human gene FUT1, which when mutated leads to leukocyte adhesion deficiency, type II (OMIM:266265).			-1.66717	0.305732	-0.616251	12.003	9.71085	1.9947	3.05766
gem-4	-2.58883	5e-05	0.000298473	gem-4 encodes a Ca[2+]-dependent phosphatidylserine binding protein (copine) that antagonizes GON-2 in gonadal cell division, with no other obvious function in normal animals; GEM-4 is highly similar to three human proteins, copine I, copine III, and KIA1599 (40% identity over 590 residues); GEM-4 is also similar to its C. elegans paralog, F26D10.4 (73% identity over 637 residues), with at least …			-3.67864	-0.172171	0.917644	111.995	126.191	18.6159	9.85477
C48B4.9	-2.58843	0.0001	0.000554396				-3.80305	-0.258269	0.956349	46.3403	55.425	7.70482	3.97075
F32D8.3	-2.58719	0.00165	0.00605523	F32D8.3 encodes a putative secreted TIL-domain protease inhibitor paralogous to SWM-1, ISL-1, and the products of 11 other C. elegans genes; F32D8.3 and its relatives are collectively similar to other TIL-domain protease inhibitors from nematodes, insects, and vertebrates; F32D8.3 has no obvious function in mass RNAi assays.			-2.8298	-0.30197	-0.0593621	16.6132	20.4812	2.76458	2.88071
ugt-3	-2.58709	0.00025	0.00122252				-1.70528	0.944982	0.0631685	9.40556	4.88559	1.56528	1.49822
T10B5.2	-2.57169	5e-05	0.000298473				-2.64409	0.184595	0.257002	21.6111	19.0156	3.63516	3.04199
nhr-162	-2.57024	5e-05	0.000298473				-3.25309	0.142473	0.825322	38.04	34.4629	6.40503	3.61472
F54H12.5	-2.56964	5e-05	0.000298473	This gene encodes a protein containing an F-box, a motif predicted to mediate protein-protein interactions either with homologs of yeast Skp-1p or with other proteins.			-2.23322	0.354836	0.0184216	29.9845	23.4466	5.05078	4.9867
F19B10.5	-2.56888	0.00905	0.0253438				-3.00885	0.608467	1.04843	9.39075	6.15933	1.58267	0.765208
fbxa-69	-2.56259	5e-05	0.000298473	This gene encodes a protein containing an F-box, a motif predicted to mediate protein-protein interactions either with homologs of yeast Skp-1p or with other proteins; this gene's encoded protein also contains an FTH/DUF38 motif, which may also mediate protein-protein interaction.			-3.74088	-1.13348	0.0448112	45.4632	99.7403	7.69563	7.46028
C50H2.7	-2.56085	0.01805	0.0456346				-4.49885	-0.564581	1.37341	14.0883	20.8361	2.38763	0.921569
F42A8.1	-2.5604	5e-05	0.000298473				-3.1062	-0.525555	0.020246	71.9737	103.605	12.2016	12.0315
H36L18.2	-2.55765	0.0003	0.00143121				-2.78951	0.488725	0.720584	44.0593	31.3991	7.48354	4.5414
nrf-6	-2.55243	5e-05	0.000298473	nrf-6 encodes a protein with 12 predicted transmembrane domains that is highly similar to NDG-4 and affects embryonic viability, yolk transport, locomotion, body morphology, and affects sensitivity to fluoxetine with respect to nose-contraction response in a common pathway with ndg-4 and nrf-5; expressed in the most anterior cells of the hypodermis and in the intestine and is required in the inte…			-2.66665	0.226273	0.340489	56.5256	48.3203	9.63577	7.61007
Y7A5A.2	-2.55114	5e-05	0.000298473				-2.51128	0.0537791	0.0139275	44.7263	43.0897	7.63123	7.55791
F43G6.4	-2.54878	5e-05	0.000298473				-2.71438	-0.105432	0.060174	110.656	119.045	18.911	18.1385
W03F9.4	-2.54325	5e-05	0.000298473				-4.24527	-0.444399	1.25762	41.4996	56.4705	7.11952	2.97761
ncr-2	-2.54207	5e-05	0.000298473	ncr-2 encodes a homolog of human NPC1, which when mutated leads to Niemann-Pick disease, type C (OMIM:257220).			-3.50223	-0.705211	0.254955	66.4493	108.338	11.4091	9.561
C55C3.1	-2.52625	5e-05	0.000298473				-2.92424	0.0576152	0.4556	36.7513	35.3126	6.37963	4.65207
C06E4.8	-2.52401	0.00015	0.000788771				-3.37988	0.389093	1.24497	24.1555	18.4454	4.19966	1.77191
F19B10.4	-2.51884	5e-05	0.000298473				-3.35199	-0.00854611	0.824611	54.6981	55.0231	9.54393	5.38883
K04G2.7	-2.51575	5e-05	0.000298473				-2.62321	-0.545942	-0.438478	40.8255	59.6042	7.13864	9.67411
gei-12	-2.51538	5e-05	0.000298473	gei-12 encodes a novel protein that affects embryonic viability and development of the hypodermis; interacts with GEX-3 in yeast two-hybrid assays, and is expressed in all somatic cells.			-1.29605	0.244082	-0.975243	35.641	30.0936	6.23372	12.2553
fbxa-179	-2.51184	0.0002	0.00101097				-3.77472	-0.305244	0.957638	17.3058	21.3835	3.03426	1.56234
sago-1	-2.51069	5e-05	0.000298473	sago-1 encodes an Argonaute homolog that is partially required for the amplification phase of RNAi responses; a multiply mutant strain (MAGO), consisting of ppw-1(tm914), sago-1(tm1195), sago-2(tm894), F58G1.1(tm1019), C06A1.4(tm887), and M03D4.6(tm1144) alleles, is completely resistant to both germline and somatic RNAi; sago-1 is genetically redundant with ppw-1 and sago-2, with any one of these…			-3.0742	-0.196	0.367514	104.628	119.853	18.3593	14.2306
ctl-3	-2.50916	0.0001	0.000554396	ctl-3 encodes one of three C. elegans catalases; CTL-3 is predicted to function as an antioxidant enzyme that protects cells from reactive oxygen species; a ctl-3 promoter gfp fusion construct is expressed in pharyngeal muscles and neuronal cell bodies; loss of ctl-3 activity via RNAi results in no obvious abnormalities.			-1.86852	0.0143822	-0.626259	11.7059	11.5898	2.05623	3.17391
B0395.2	-2.50855	5e-05	0.000298473	mboa-1 encodes a putative acyl-Coenzyme A:cholesterol ('sterol') O-acyltransferase, orthologous to human SOAT1 (OMIM:102642); MBOA-1 is required for normal locomotion and normally long lifespan in mass RNAi assays; mboa-1 is expressed in the seam cells and nervous systems of larvae and adults, and in the adult reproductive system.			-2.50299	-1.01653	-1.0221	26.8029	54.2234	4.71011	9.56562
C39B10.3	-2.48855	5e-05	0.000298473				-2.81246	0.0873191	0.411228	97.4856	91.7603	17.3705	13.0623
tag-141	-2.47793	0.0002	0.00101097	tag-141/C30H6.2 encodes a putative zinc transporter orthologous to human SLC39A4 (OMIM:607059, mutated in acrodermatitis enteropathica).			-2.94439	-0.03744	0.429022	16.9456	17.3912	3.04177	2.25932
gst-9	-2.47619	5e-05	0.000298473	gst-9 encodes a predicted glutathione S-transferase; by homology, GST-9 is predicted to play a role in the detoxification of environmental toxins and xenobiotics by transferring glutathione to reactive electrophilic compounds; however, as loss of gst-9 activity via large-scale RNAi screens does not result in any obvious abnormalities, the precise role of GST-9 in C. elegans development and/or beh…			-1.91366	0.519206	-0.0433248	48.3694	33.75	8.69287	8.95788
F23F12.8	-2.45989	5e-05	0.000298473	F23F12.8 encodes a large (980-residue) protein, predicted to be secreted, with two chitin-binding peritrophin-A domains, separated by a low-complexity region; F23F12.8 is synthesized in larval and adult pharynx, a known site of chitin deposition; like CEJ-1 and CPG-2 in embryos, F23F12.8 might participate in chitin synthesis, and its peritrophin-A domains might enable mechanical cross-linking of …			-2.31019	-0.276676	-0.426373	7.86032	9.522	1.42869	1.91995
Y71F9B.9	-2.45843	5e-05	0.000298473				-3.4251	-1.2906	-0.323923	24.2992	59.4431	4.42111	5.53404
unc-119	-2.45767	5e-05	0.000298473	unc-119 encodes a novel protein that is highly conserved amongst metazoans; unc-119 activity is required for proper development of the nervous system, including axonal branching and fasciculation, and hence, for normal movement, chemosensation, and feeding; unc-119 is expressed pan-neuronally beginning in the early embryo (~60 cells) and continuing through adulthood; although the molecular functi…			0.48821	-0.543046	-3.48893	268.577	391.329	48.8918	548.918
F53H4.3	-2.45565	0.0009	0.00363978				-1.70297	0.694544	-0.0581426	18.5812	11.4814	3.38726	3.52656
F32D1.7	-2.45497	5e-05	0.000298473		x		-3.4516	-0.389538	0.60709	33.2274	43.527	6.06005	3.97855
K09E3.6	-2.44845	5e-05	0.000298473				-2.22752	-0.0238173	-0.244752	34.3419	34.9136	6.29168	7.45494
K07A1.13	-2.43896	0.001	0.00397614				-3.04329	-0.440641	0.163694	23.9745	32.5384	4.4213	3.94706
zmp-1	-2.43872	5e-05	0.000298473	zmp-1 encodes a zinc matrix metalloproteinase that enables anchor cell (AC) invasion during postembryonic vulval development; ZMP-1's proteinase activity has been confirmed in vitro; N-terminus to C-terminus, ZMP-1 is predicted to have a signal sequence, peptidoglycan-binding domain, a central matrix protease domain, a coiled-coil domain, and four hemopexin domains; ZMP-1 is expressed in AC durin…			-2.83616	0.0338816	0.431322	67.83	66.2556	12.5111	9.278
C06C3.4	-2.43161	5e-05	0.000298473				-2.05844	0.577267	0.204097	23.1676	15.5277	4.29431	3.72781
C35A11.2	-2.43083	0.00815	0.0231855				-1.21113	0.316523	-0.903172	8.03794	6.45449	1.49071	2.78788
nhr-140	-2.4263	5e-05	0.000298473				-2.4921	-0.0989158	-0.0331133	44.4856	47.6426	8.27617	8.46832
R186.1	-2.42214	5e-05	0.000298473				-2.07986	-0.168074	-0.51035	64.6683	72.6585	12.0658	17.1864
F42G2.6	-2.41622	5e-05	0.000298473				-1.74397	0.439135	-0.233113	16.0922	11.8692	3.01482	3.54352
col-73	-2.41268	0.0059	0.0176348				-1.56314	-0.848568	-1.69811	9.2292	16.6191	1.7333	5.62414
sir-2.3	-2.40631	5e-05	0.000298473	sir-2.3 encodes one of four C. elegans proteins with similarity to the Saccharomyces cerevisiae Sir2p NAD-dependent histone deacetylase.			-2.18205	0.228828	0.00457418	33.4826	28.5716	6.31608	6.29609
pqn-73	-2.39999	5e-05	0.000298473	The protein product of this gene is predicted to contain a glutamine/asparagine (Q/N)-rich ('prion') domain, by the algorithm of Michelitsch and Weissman (as of the WS77 release of WormBase, i.e., in wormpep77).	x		-0.894039	1.58357	0.0776237	12.2719	4.09458	2.32511	2.20331
C27B7.6	-2.39178	0.0005	0.00221386				-2.71077	0.514821	0.833811	10.7748	7.54109	2.05312	1.15189
cyp-13A10	-2.37543	5e-05	0.000298473	cyp-13A10 encodes one of ~80 C. elegans cytochrome P450s: membrane-associated, heme-containing NADPH-dependent monooxygenases that catalyze the oxidative metabolism of a variety of exogenous and endogenous compounds.			-2.06031	0.422183	0.107068	33.1107	24.7103	6.38105	5.92463
C53A3.2	-2.37073	5e-05	0.000298473				-3.53428	-0.341943	0.821604	22.7326	28.8127	4.3953	2.48692
T14G8.2	-2.3675	0.00245	0.00844482	This gene encodes a protein containing an F-box, a motif predicted to mediate protein-protein interactions either with homologs of yeast Skp-1p or with other proteins.			-2.67893	0.268857	0.580282	10.3136	8.56009	1.99859	1.33672
nhr-115	-2.36005	5e-05	0.000298473	nhr-115 encodes a nuclear receptor that is most highly conserved amongst nematode species.			-1.07136	0.970947	-0.317735	20.0761	10.2422	3.91052	4.87396
F56H11.2	-2.35892	5e-05	0.000298473				-2.1367	-0.100046	-0.322269	171.778	184.113	33.4859	41.8673
C27H2.5	-2.35445	0.00015	0.000788771		x		-2.09103	0.173441	-0.0899758	91.547	81.177	17.9013	19.0533
Y55F3C.9	-2.35377	5e-05	0.000298473				-2.65238	-0.296644	0.0019657	15.2627	18.7469	2.9859	2.98184
C50A2.2	-2.34994	5e-05	0.000298473				-2.25	-0.0222229	-0.122161	41.0518	41.689	8.05247	8.76402
K08B5.1	-2.3452	0.00285	0.00956476				-2.37467	0.14007	0.169533	7.99674	7.25684	1.57375	1.39927
C50E10.2	-2.34102	0.00445	0.0139426				-2.29445	1.44237	1.39581	7.70627	2.83561	1.521	0.578027
ZK1010.4	-2.33704	0.0018	0.00651209				-2.57105	0.195189	0.4292	15.0073	13.1082	2.97018	2.20588
ugt-20	-2.33106	5e-05	0.000298473				-2.59938	0.0693852	0.3377	24.6056	23.4502	4.89005	3.8695
C10A4.1	-2.32851	0.00045	0.00202476				-3.05979	0.577288	1.30856	9.65613	6.47175	1.92243	0.77613
nhr-211	-2.32558	5e-05	0.000298473				-2.62822	-0.321209	-0.0185652	24.187	30.2186	4.82517	4.88767
col-101	-2.32546	5e-05	0.000298473	col-101 encodes a cuticle collagen; loss of col-101 via large-scale RNAi screens results in animals that are pale and slow growing.			-2.79899	-0.174648	0.298879	51.3781	57.9899	10.2505	8.33246
C48B4.10	-2.32514	5e-05	0.000298473				-3.10241	-0.115892	0.661377	105.298	114.106	21.0129	13.2859
fbxa-128	-2.32022	5e-05	0.000298473				-1.81863	0.181115	-0.320474	36.123	31.8613	7.23317	9.03236
T09A12.2	-2.31736	5e-05	0.000298473				-2.2219	-0.317103	-0.412565	77.3936	96.419	15.5278	20.6683
C06G1.1	-2.31566	5e-05	0.000298473				-1.66183	0.45243	-0.201408	37.6605	27.5227	7.56488	8.69825
C54D10.13	-2.31512	0.00535	0.0162393				-3.22783	0.187032	1.09975	28.8942	25.381	5.80619	2.70916
twk-5	-2.3123	5e-05	0.000298473	twk-5 encodes one of 44 C. elegans TWK (two-P domain K+) potassium channel subunits that contain two pore-forming domains and four transmembrane domains; as loss of TWK-5 function via RNA-mediated interference (RNAi) does not result in any abnormalities, the precise role of TWK-5 in C. elegans development and/or behavior is not yet known; TWK-5 may, however, function redundantly with other TWK ch…			-1.96222	-0.0715002	-0.42158	67.8752	71.3238	13.666	18.3041
F59B2.8	-2.31085	5e-05	0.000298473	This gene encodes a protein containing an F-box, a motif predicted to mediate protein-protein interactions either with homologs of yeast Skp-1p or with other proteins.			-2.43681	-0.0619114	0.0640449	45.9722	47.988	9.26531	8.863
F42C5.3	-2.30856	0.00435	0.0136869				-2.46425	0.641819	0.797505	16.4989	10.5742	3.3305	1.91618
fbxc-36	-2.30309	5e-05	0.000298473				-2.81394	-0.455441	0.0553996	35.8136	49.1077	7.25684	6.98346
T13F3.8	-2.30064	0.0088	0.0247389				-1.81269	0.147465	-0.340491	14.2207	12.839	2.88642	3.65475
nhr-206	-2.30021	5e-05	0.000298473				-2.50429	-0.139975	0.0641054	45.6789	50.3329	9.27436	8.87128
B0546.4	-2.29743	5e-05	0.000298473				-2.5975	-0.481443	-0.181372	106.909	149.26	21.748	24.6614
Y39H10B.2	-2.29654	5e-05	0.000298473				-2.69716	-0.275799	0.124826	25.8342	31.2766	5.25859	4.82273
F58E2.3	-2.29485	5e-05	0.000298473	This gene encodes a protein containing an F-box, a motif predicted to mediate protein-protein interactions either with homologs of yeast Skp-1p or with other proteins; this gene's encoded protein also contains an FTH/DUF38 motif, which may also mediate protein-protein interaction.			-1.85696	0.116499	-0.321388	25.7582	23.7599	5.24924	6.55909
oac-7	-2.29303	5e-05	0.000298473				-2.10805	0.337553	0.152566	19.078	15.098	3.89278	3.50214
T16G1.2	-2.29201	0.0007	0.00295279				-0.707229	0.287282	-1.2975	11.1217	9.11364	2.27096	5.58207
cyp-34A2	-2.2886	0.00145	0.00543821				-3.4655	-1.02454	0.152364	9.66046	19.6523	1.97724	1.77907
F19B2.6	-2.28788	5e-05	0.000298473				-1.96217	0.284435	-0.0412741	19.7292	16.1989	4.04008	4.15733
C52G5.2	-2.28641	5e-05	0.000298473				-2.26791	0.105797	0.0872932	34.1631	31.7475	7.00291	6.59175
gbh-1	-2.2847	5e-05	0.000298473	gbh-1 encodes a predicted ortholog of human hBBOX1; expressed in the intestine and in head and body muscles.			-2.4923	-0.0770108	0.130589	42.0355	44.3404	8.62686	7.88028
F16B12.7	-2.28467	0.0011	0.00431494				-1.47832	1.38649	0.580146	17.0886	6.53626	3.50714	2.34591
Y95B8A.2	-2.2794	5e-05	0.000298473				-1.69413	-0.549132	-1.13439	51.1146	74.7911	10.5288	23.1134
C50H11.1	-2.27874	5e-05	0.000298473				-1.71339	0.0778842	-0.487467	37.2941	35.3342	7.68548	10.7749
B0454.6	-2.27733	5e-05	0.000298473				-2.86555	-0.505361	0.0828621	55.0446	78.1346	11.3545	10.7208
F59E11.7	-2.27501	5e-05	0.000298473				-2.27946	-0.675893	-0.671444	109.176	174.418	22.5569	35.9257
K02G10.3	-2.26929	5e-05	0.000298473				-2.49577	-0.110641	0.115839	57.5483	62.1353	11.9374	11.0163
mom-1	-2.25438	5e-05	0.000298473	mom-1 encodes a putative O-acyltransferase orthologous to Drosophila PORCUPINE and human PORCN (OMIM:300651, mutated in focal dermal hypoplasia); MOM-1 functions as part of a Wnt/MAPK signaling pathway required maternally for endoderm induction in the early embryo; by orthology, MOM-1 is predicted to be a membrane-spanning endoplasmic reticulum protein that stimulates post-translational processin…			-2.61098	0.0304631	0.387069	27.8652	27.283	5.84019	4.46589
T16G12.4	-2.25223	5e-05	0.000298473				-3.99109	-0.475477	1.26338	46.4333	64.5598	9.74633	4.05999
F52D2.7	-2.25175	5e-05	0.000298473			Present in N2 L2s and L3s, and spe-11 and glp-4 young adults	-2.60721	-0.254958	0.10051	50.3365	60.0666	10.5691	9.85788
F21G4.1	-2.24924	5e-05	0.000298473				-2.23107	0.379809	0.361637	66.4039	51.034	13.9671	10.8703
K08C7.4	-2.249	5e-05	0.000298473				-2.84169	-0.000315875	0.592377	355.782	355.86	74.8459	49.6415
T19D2.1	-2.24574	5e-05	0.000298473				-1.51066	0.882661	0.147581	10.3717	5.62525	2.18683	1.97419
W04G5.8	-2.23502	0.0002	0.00101097				-0.735249	1.68468	0.184909	13.609	4.2334	2.89081	2.54306
ubc-22	-2.23183	5e-05	0.000298473	ubc-22 encodes an E2 ubiquitin-conjugating enzyme orthologous to Saccharomyces cerevisiae UBC8 and human UBC1/HIP2 (Huntingtin interacting protein 2, OMIM:602846) which are involved in regulating fructose-1,6-bisphosphatase and huntingtin catabolism, respectively; by homology, UBC-22 is likely required for covalent attachment of ubiquitin to select target proteins to facilitate their degradation;…			-2.05176	0.0944463	-0.0856211	73.3852	68.7349	15.6229	16.5781
F47G3.3	-2.22974	5e-05	0.000298473				-2.13057	-0.0793451	-0.178511	62.9709	66.5312	13.4253	15.1936
haf-6	-2.22907	5e-05	0.000298473	haf-6 encodes a half-molecule ATP-binding cassette (ABC) transporter; haf-6 activity is required for efficient RNA interference (RNAi) of genes expressed in the germline and intestine; antibody staining reveals that HAF-6 is expressed in germline and intestinal tissues; in the intestine, HAF-6 colocalizes with an endoplasmic reticulum (ER) protein and in the germline, HAF-6 localization additiona…			-0.400818	0.163381	-1.66487	40.9191	36.5379	8.72787	27.6749
H16D19.4	-2.21866	5e-05	0.000298473		x		-2.50945	0.267446	0.55824	48.5325	40.3203	10.4268	7.08113
F13A7.11	-2.21607	5e-05	0.000298473				-2.26239	0.614994	0.661314	78.6371	51.3447	16.9248	10.7016
cyp-31A2	-2.21461	5e-05	0.000298473	cyp-31A2 encodes a class 4 cytochrome P450 predicted to hydroxylate polyunsaturated fats (PUFAs); CYP-31A2 is required for sperm to normally migrate towards a PUFA-based signal exuded by oocytes; cyp-31A2(RNAi) hermaphrodites are infertile, both through aberrant loss of their own sperm and through failure of males to effectively inseminate them; in mammalian eicosanoid signalling, class 4 cytochr…			-1.64066	1.37002	0.796067	27.8016	10.7561	5.98969	3.44957
F38E11.9	-2.21376	5e-05	0.000298473				-2.318	-0.332938	-0.228694	61.2607	77.1625	13.2061	15.4746
nhr-163	-2.20691	5e-05	0.000298473				-3.04595	0.0401205	0.879165	33.9036	32.9738	7.34345	3.9925
F55D12.5	-2.2069	5e-05	0.000298473				-2.76687	-0.618029	-0.0580565	49.8588	76.5221	10.7994	11.2428
C08F1.11	-2.2019	0.0068	0.0198846				-2.00051	0.461031	0.259641	10.1829	7.39751	2.21325	1.84872
srp-2	-2.2002	5e-05	0.000298473	srp-2 encodes an ovalbumin-like serpin (ov-serpin) member of the serine protease inhibitor superfamily that is orthologous to human NEUROSERPIN (OMIM:602445, mutated in familial encephalopathy with neuroserpin inclusion bodies); SRP-2 is predicted to function as a suicide substrate that inhibits the proteolytic activity of serine proteases, and in vitro, recombinant SRP-2 is able to inhibit granz…			-1.25366	0.222709	-0.723828	28.889	24.7566	6.28647	10.3825
T15H9.2	-2.19599	5e-05	0.000298473				-2.71065	0.026381	0.541038	48.9354	48.0487	10.6798	7.34
C32B5.15	-2.18936	0.00205	0.00726746	This gene encodes a protein containing an F-box, a motif predicted to mediate protein-protein interactions either with homologs of yeast Skp-1p or with other proteins.			-2.65669	-0.250237	0.21709	13.0264	15.4937	2.85602	2.45703
R53.7	-2.18464	5e-05	0.000298473	aakg-5 encodes one of five C. elegans AMP kinase (AMPK) gamma regulatory subunits.			-2.14455	-0.0354673	-0.07555	287.122	294.268	63.1576	66.5531
F59B2.9	-2.18457	5e-05	0.000298473	This gene encodes a protein containing an F-box, a motif predicted to mediate protein-protein interactions either with homologs of yeast Skp-1p or with other proteins.			-1.49285	0.0793042	-0.612418	31.4144	29.7342	6.91048	10.5649
W01A8.2	-2.18237	5e-05	0.000298473				-3.12191	0.000598801	0.940138	94.0899	94.0509	20.7293	10.8038
F46C8.8	-2.17635	5e-05	0.000298473		x		-1.91838	0.392753	0.134791	31.7095	24.1523	7.01526	6.38951
Y47D3B.4	-2.17265	5e-05	0.000298473				-1.30222	0.756231	-0.114193	43.0439	25.4838	9.54728	10.3337
fbxa-115	-2.17127	5e-05	0.000298473	This gene encodes a protein containing an F-box, a motif predicted to mediate protein-protein interactions either with homologs of yeast Skp-1p or with other proteins; this gene's encoded protein also contains an FTH/DUF38 motif, which may also mediate protein-protein interaction.			-1.90265	0.632652	0.364033	30.5984	19.7356	6.79332	5.27834
F32A11.7	-2.16906	0.00085	0.00346859				-2.17185	-0.726621	-0.723829	7.53301	12.4653	1.675	2.76637
T28F4.3	-2.1675	0.00015	0.000788771				-2.09779	0.0670212	-0.00269454	11.4421	10.9227	2.54697	2.55173
C33A12.19	-2.16303	0.0033	0.0108529				-1.37916	-0.133235	-0.917098	122.355	134.193	27.3204	51.5895
C49C3.10	-2.15839	0.00195	0.00696993				-1.48573	0.570894	-0.101764	9.88215	6.65266	2.21367	2.37545
C36B7.8	-2.15819	0.0103	0.0282704		x		-2.81199	-0.679798	-0.0259959	61.623	98.7148	13.8058	14.0569
B0034.1	-2.15704	5e-05	0.000298473				-1.92316	0.0843389	-0.149537	69.2171	65.2868	15.5196	17.2145
C32D5.12	-2.15479	5e-05	0.000298473				-0.927713	0.748427	-0.478646	91.4641	54.4442	20.5398	28.6208
C49C3.15	-2.15353	5e-05	0.000298473				-1.58731	0.00570034	-0.560515	55.2984	55.0803	12.429	18.3302
F16A11.1	-2.1515	5e-05	0.000298473		x		-2.12421	0.163866	0.136573	182.844	163.212	41.1542	37.4371
prx-11	-2.15108	0.0001	0.000554396				-1.61085	-0.281571	-0.8218	46.7964	56.8819	10.5359	18.6234
fbxc-50	-2.14875	0.00015	0.000788771	This gene encodes a protein containing an F-box, a motif predicted to mediate protein-protein interactions either with homologs of yeast Skp-1p or with other proteins.			-3.01721	-0.274581	0.593879	14.9005	18.0243	3.3602	2.22633
ZK1055.6	-2.14813	5e-05	0.000298473				-1.66203	0.789678	0.303583	70.3105	40.6728	15.8624	12.8523
F21G4.5	-2.14392	5e-05	0.000298473				-1.09239	0.483138	-0.568386	35.0335	25.0637	7.92685	11.7544
F57G8.5	-2.14271	5e-05	0.000298473				-1.74155	0.314642	-0.0865192	28.3733	22.8136	6.42523	6.82235
lag-2	-2.13757	5e-05	0.000298473	lag-2 encodes a transmembrane protein of the Delta/Serrate/Lag-2 (DSL) family that functions as a signaling ligand for the GLP-1 and LIN-12 Notch-like receptors; LAG-2 is required for larval viability and for cell fate decisions involving the germline (meiosis vs mitosis), the somatic gonad, and the early embryo; in addition, LAG-2 functions redundantly with the transmembrane APX-1 and secreted D…			-1.72222	-0.172579	-0.587928	41.3034	46.5519	9.38668	14.109
tag-275	-2.13666	5e-05	0.000298473				-1.49346	0.197088	-0.446112	47.7776	41.6768	10.8649	14.8019
R11.3	-2.12987	0.00225	0.00785422				-3.08744	-0.392756	0.56481	7.80876	10.2521	1.78414	1.20615
Y47D7A.16	-2.12553	5e-05	0.000298473				-1.60714	0.78681	0.268426	26.7393	15.4987	6.12777	5.08742
ZK616.2	-2.12471	0.0048	0.0148482				-0.759868	0.236215	-1.12863	61.2867	52.0305	14.0529	30.7267
F02E11.3	-2.12151	0.008	0.0228316		x		-2.82683	-0.684517	0.0207979	10.2292	16.44	2.35074	2.31709
Y54G2A.40	-2.11902	5e-05	0.000298473				-1.43323	-0.0543152	-0.740113	24.9667	25.9246	5.7474	9.59993
btb-10	-2.11858	0.0005	0.00221386				-2.67272	0.343541	0.897679	19.1598	15.0999	4.412	2.36814
col-137	-2.11471	0.0008	0.00329643				-3.49205	0.453958	1.8313	13.1717	9.61586	3.04125	0.854629
inx-11	-2.11284	5e-05	0.000298473	inx-11 encodes a predicted member of the innexin family; expressed in the pharynx, a few head neurons, the tail hypodermis, posterior intestine and in some vulval and uterine muscles.			-2.19245	-0.193878	-0.114261	73.0867	83.5991	16.8971	18.2897
F20C5.5	-2.11267	5e-05	0.000298473				-2.01151	-0.639604	-0.740762	36.0063	56.0942	8.32535	13.9121
B0284.2	-2.11224	5e-05	0.000298473				-2.31623	0.211145	0.415132	16.8226	14.5322	3.89085	2.91794
Y51A2D.21	-2.10966	5e-05	0.000298473				-2.9431	-0.837385	-0.00394497	117.632	210.185	27.2554	27.33
mod-5	-2.10526	5e-05	0.000298473	mod-5 encodes a Na[+],Cl[-]-dependent serotonin transporter that is required for serotonin uptake by neurosecretory motor neurons and for the experience-dependent enhanced slowing response to food; MOD-5 has serotonin transport activity in cell culture, and is a target of the serotonin uptake inhibitor fluoxetine (Prozac) in vivo; MOD-5 is orthologous to the human serotonin transporter (SLC6A4, O…			-2.5467	-0.310983	0.130454	66.0126	81.8921	15.3419	14.0155
T27A8.1	-2.10514	5e-05	0.000298473	T27A8.1 encodes a putative metallocarboxypeptidase orthologous to human AEBP1 (OMIM:602981) and carboxypeptidase D, E, M, N, X2, and Z precursors; T27A8.1 and its human orthologs, along with other proteins, comprise an M14B peptidase subfamily; T27A8.1 has no obvious function in mass RNAi assays.			-1.97353	0.137594	0.00598301	15.8993	14.453	3.69546	3.68017
ZK945.4	-2.10188	5e-05	0.000298473				-2.61397	-0.235044	0.277046	42.8308	50.4094	9.97761	8.23431
nhr-139	-2.10164	5e-05	0.000298473				-2.23245	0.0653142	0.196119	37.3478	35.6947	8.70176	7.59573
R07E5.4	-2.08839	5e-05	0.000298473				-3.48666	0.0594867	1.45776	274.281	263.201	64.4954	23.4801
fbxa-63	-2.08733	5e-05	0.000298473				-2.17198	0.149333	0.23399	61.1518	55.1386	14.39	12.2355
Y87G2A.2	-2.08436	0.00015	0.000788771				-1.60173	0.356976	-0.125649	51.413	40.1432	12.1233	13.2265
Y71H2B.8	-2.0761	5e-05	0.000298473				-1.87408	-0.219857	-0.421872	57.9877	67.5335	13.7521	18.4232
nhr-116	-2.07168	5e-05	0.000298473				-1.6214	0.289146	-0.161139	36.3282	29.7305	8.64182	9.66302
C24D10.5	-2.07147	0.0011	0.00431494				-1.26	0.780784	-0.0306811	23.1399	13.4686	5.50539	5.62372
tbx-9	-2.07032	0.0009	0.00363978				-2.80778	0.79917	1.53662	15.9678	9.1764	3.80204	1.31053
nhr-94	-2.06824	5e-05	0.000298473				-2.38824	-0.191874	0.128121	102.861	117.493	24.5272	22.443
F37B4.10	-2.06601	5e-05	0.000298473		x		-1.86996	0.113791	-0.082253	64.4871	59.5961	15.4008	16.3043
C04G2.11	-2.06499	0.0024	0.00829913				-1.28669	1.26103	0.482731	7.07837	2.95343	1.69165	1.21058
egl-43	-2.06366	5e-05	0.000298473	egl-43 encodes a zinc finger protein that affects HSN cell migration and development of the phasmid neurons; expressed in the HSN and phasmid neurons.			-2.48809	-0.156152	0.268276	232.713	259.314	55.6668	46.2207
Y42A5A.1	-2.06348	5e-05	0.000298473				-1.30652	0.449815	-0.307143	58.281	42.6697	13.943	17.2511
fbxa-168	-2.06128	0.00675	0.0197621	This gene encodes a protein containing an F-box, a motif predicted to mediate protein-protein interactions either with homologs of yeast Skp-1p or with other proteins; this gene's encoded protein also contains an FTH/DUF38 motif, which may also mediate protein-protein interaction.			-2.09138	0.218169	0.248261	7.56818	6.50603	1.81335	1.52668
Y47G7B.2	-2.05808	5e-05	0.000298473				-2.75102	-0.0102983	0.682641	42.7411	43.0473	10.2637	6.39451
B0496.1	-2.05619	0.00145	0.00543821				-1.32937	1.17524	0.448419	17.0437	7.54714	4.09817	3.00333
T20D4.6	-2.05413	5e-05	0.000298473				-1.73413	0.508759	0.188761	70.6328	49.6427	17.008	14.9221
Y54F10BM.13	-2.05221	0.0172	0.0437951				-1.84909	0.559643	0.356519	40.0162	27.1498	9.64846	7.5359
nhr-286	-2.05076	5e-05	0.000298473				-1.89686	-0.142037	-0.295938	46.1317	50.9046	11.1342	13.6693
atg-10	-2.05058	0.00055	0.00240348				-3.05508	0.182283	1.18679	44.1987	38.9527	10.669	4.68669
ptr-15	-2.04501	0.00275	0.00928774	ptr-15 encodes a nematode-specific member of the sterol sensing domain (SSD) proteins, distantly paralogous to Drosophila PATCHED (PTC) and human PTCH (OMIM:601309, mutated in basal cell nevus syndrome); PTR-15 has no known function in vivo.			-1.22665	0.606163	-0.2122	50.3157	33.0545	12.1925	14.1245
Y39B6A.42	-2.04355	0.0043	0.0135524				-1.23438	0.693328	-0.115842	41.3951	25.5998	10.0411	10.8806
fkb-4	-2.04297	5e-05	0.000298473	fkb-4 encodes a peptidylprolyl cis/trans isomerase homologous to mammalian FK506 immunosuppressant-binding protein 9; FKB-4 expression is positively regulated by signaling through the DAF-2 insulin receptor-like pathway and in part, through the activity of the DAF-16 fork-head transcription factor suggesting that FKB-4 could play a role in metabolism and longevity; as loss of FKB-4 function via R…			-2.43109	-0.107013	0.28111	150.088	161.644	36.421	29.9729
F49E2.2	-2.03939	5e-05	0.000298473				-1.93255	0.223973	0.117134	44.6249	38.208	10.8558	10.0092
C24H10.3	-2.03867	0.0002	0.00101097				-2.15764	-0.35308	-0.234106	52.614	67.203	12.8057	15.0617
H02I12.5	-2.03762	0.0002	0.00101097				-1.41545	1.03069	0.408528	16.9289	8.28624	4.12329	3.10645
Y82E9BR.1	-2.03364	0.0003	0.00143121		x		-1.803	0.624966	0.394323	10.2804	6.66619	2.51086	1.91038
F09F7.5	-2.03251	5e-05	0.000298473	F09F7.5 encodes, by alternative splicing, three isoforms of an unfamiliar protein required for in conjunction with LIN-35 for normally large brood size, in conjunction with CLK-2 for normally rapid growth, and for normally short lifespan; F09F7.5 binds equally well to Cdc42 and Rac GTPases in vitro, probably through its N-terminal P21-Rho-binding domain; F09F7.5 has no obvious orthologs outside o…			-1.87214	0.593592	0.433224	40.6148	26.9151	9.92749	7.35235
F35C5.12	-2.0324	0.01515	0.039317				-1.80966	0.237081	0.0143472	29.4235	24.9647	7.19252	7.12135
nhr-180	-2.03043	5e-05	0.000298473				-2.00596	-0.250406	-0.274877	58.7716	69.9113	14.3862	17.4058
B0212.3	-2.02944	5e-05	0.000298473				-1.3034	0.329916	-0.396119	21.2563	16.9111	5.20673	6.85186
fbxa-76	-2.02843	5e-05	0.000298473				-1.51612	0.227986	-0.284327	45.2331	38.6212	11.0876	13.503
ptr-23	-2.02522	5e-05	0.000298473	ptr-23 encodes a nematode-specific member of the sterol sensing domain (SSD) proteins, distantly paralogous to Drosophila PATCHED (PTC) and human PTCH (OMIM:601309, mutated in basal cell nevus syndrome); PTR-23 is strongly required for normal molting from L4 to adult stages (a role conserved in C. briggsae); PTR-23 is also required for normal male tail development, vulval morphogenesis, adult ala…			-2.08128	-0.0596352	-0.00357816	115.912	120.804	28.4758	28.5466
M02D8.3	-2.02149	5e-05	0.000298473				-1.66753	0.0741481	-0.279816	53.518	50.8369	13.1816	16.003
acdh-5	-2.01705	0.00035	0.00163392				-2.30947	0.333081	0.6255	12.3728	9.82202	3.05686	1.98144
Y38H8A.3	-2.01548	0.00045	0.00202476				-2.05237	1.08209	1.11897	17.4165	8.22663	4.30766	1.98334
T01B11.1	-2.0139	5e-05	0.000298473				-2.20914	-0.056499	0.13874	30.3162	31.527	7.5064	6.81815
T10D4.3	-2.01018	5e-05	0.000298473				-2.71643	-0.838451	-0.132205	59.9285	107.16	14.8768	16.3045
catp-1	-2.00946	5e-05	0.000298473	catp-1 encodes an alpha subunit of the Na+/K+- and H+/K+-pump P-type ATPase family; catp-1 was identified in screens for animals resistant to developmental defects seen in larvae treated with the nicotinic agonist DMPP; genetic analyses indicate that catp-1 likely functions together with the let-60/Ras and daf-2/insulin-like receptor signaling pathways to regulate L2 larval developmental timing a…			-2.55869	-0.78999	-0.240766	51.3434	88.776	12.7519	15.0679
fbxa-90	-2.00796	5e-05	0.000298473	This gene encodes a protein containing an F-box, a motif predicted to mediate protein-protein interactions either with homologs of yeast Skp-1p or with other proteins; this gene's encoded protein also contains an FTH/DUF38 motif, which may also mediate protein-protein interaction.			-2.12575	0.261749	0.379541	44.7042	37.2867	11.1146	8.54357
Y106G6A.4	-2.00264	0.0145	0.0378692				-1.63496	0.423441	0.0557625	9.66102	7.20368	2.41083	2.31943
* Greyed boxes indicate fold changes with a q > 0.05 (not significant)

## Sheet: Male Z1 Z4 daughter enriched
gene	Fold change log2(Z1/Z4 daughter-enriched, male)	p value of differential expression	q value of differential expression	Gene Description	Transcripts form new isoform	Genetic locus near a TRA-1 binding site	Fold change log2(Z1/Z4 daughter-enriched, hermaphrodite)	Fold change log2(sex biased, gonadal cells)	Fold change, log2(sex biased, whole animal)	RPKM of Male Z1/Z4 daughters	RPKM of Hermaphrodite Z1/Z4 daughters	RPKM of Male whole animal	RPKM of Hermaphrodite whole animal
T24D5.3	-5.62772	0.00035	0.00134427				-3.56654	-3.6948	-1.63362	69.0641	5.33342	1.39682	0.450165
C50H2.6	-5.57071	0.0118	0.0276348		x		-3.59751	-2.83008	-0.856889	47.2758	6.64811	0.994691	0.54921
Y51H4A.4	-5.38526	0.02315	0.0495607				-4.30212	0.175211	1.25835	32.6899	36.9112	0.782149	1.87107
C50H2.4	-5.2761	0.0137	0.0314577				-3.2846	-1.66196	0.32954	27.6316	8.73183	0.713085	0.896072
Y59E1B.1	-5.12582	5e-05	0.000241988		x		-4.97379	-2.77129	-2.61926	141.907	20.7856	4.06422	0.661458
F31B9.3	-5.04896	0.0002	0.000831282				-4.83777	-0.289962	-0.0787758	72.3806	59.2018	2.18642	2.07024
C39B5.2	-5.0095	5e-05	0.000241988				-4.15536	1.18917	2.0433	58.2719	132.872	1.80905	7.45667
T22C8.4	-4.98983	5e-05	0.000241988		x		-4.91703	-0.721805	-0.649007	80.5917	48.8658	2.5363	1.61745
F53C3.7	-4.98084	0.0003	0.00117764				-5.42817	-2.78615	-3.23348	34.1566	4.95176	1.08167	0.115005
lam-3	-4.92967	5e-05	0.000241988	lam-3 is orthologous to human LAMININ ALPHA-2 (LAMA2; OMIM:156225), which when mutated leads to merosin-deficient congenital muscular dystrophy.			-3.98726	1.1966	2.13901	48.1254	110.303	1.57905	6.95511
T16G12.9	-4.7886	5e-05	0.000241988				-1.54286	-5.45627	-2.21053	67.1265	1.52895	2.42874	0.52474
inx-9	-4.76723	5e-05	0.000241988	inx-9 encodes an innexin, an integral transmembrane channel protein that is a structural component of invertebrate gap junctions; although the precise role of INX-9 in C. elegans development and/or behavior is not yet known, INX-9 may play a role in gonad or germline development, as INX-9 expression is detected solely in the sheath cells of the somatic gonad and particularly, the sheath cells in …			-4.20135	-0.643409	-0.0775321	122.715	78.5618	4.50628	4.2705
C28G1.4	-4.74326	5e-05	0.000241988				-4.29978	-0.28441	0.159072	16.2725	13.361	0.607563	0.678385
set-12	-4.74138	0.00025	0.00100817	set-12 encodes a putative histone H3 lysine-9 methyltransferase with no non-nematode orthologs; neither set-12(n4442) nor set-12(RNAi) have any obvious phenotypes.			-1.02231	-4.33852	-0.619444	21.1141	1.04364	0.789362	0.513812
Y43D4A.5	-4.71069	5e-05	0.000241988				-4.4571	0.299814	0.553406	26.9573	33.1841	1.02948	1.51081
C39E6.2	-4.70544	0.02125	0.0460542				-3.86669	-1.78974	-0.950995	34.6242	10.0141	1.32709	0.686474
Y59E1B.2	-4.68355	5e-05	0.000241988		x		-4.60197	-2.46349	-2.3819	356.846	64.6989	13.8865	2.6642
T24E12.3	-4.66744	0.00085	0.00288468				-0.299161	-5.38081	-1.01253	27.9294	0.670311	1.09906	0.544779
F23C8.7	-4.63737	5e-05	0.000241988				-3.98714	1.15095	1.80118	66.4017	147.451	2.66803	9.29823
gpn-1	-4.62988	5e-05	0.000241988	gpn-1 encodes a glypican, a heparan sulfate proteoglycan anchored to the cell membrane by a GPI linkage, that is orthologous to Drosophila Dally-like (Dlp) and mammalian glypicans (OMIM:312870, mutated in Simpson-Golabi-Behmel overgrowth syndrome); by homology, GPN-1 is predicted to function as a cell surface protein that regulates intercellular signaling, perhaps within the context of cell divis…			-3.68861	1.81865	2.75993	35.1346	123.937	1.41906	9.61217
ckb-3	-4.59352	5e-05	0.000241988	ckb-3 encodes a putative choline kinase; CKB-1 through CKB-4 comprise a related group ('B') of choline kinases.			-3.94832	-0.482283	0.162911	216.883	155.255	8.9834	10.0573
C29F7.6	-4.59085	0.0007	0.0024465	C29F7.6 encodes a putative histone H3 di/trimethyllysine-27 (H3K27me2/me3) demethylase; C29F7.6 contains a C-terminal JmjC domain, and is homologous to human JMJD3, UTX (OMIM:300128), and UTY (OMIM:400009); C29F7.6 is expected to antagonize transcriptional repression by polycomb repressor complexes, which mark stem cells (and presumably germline) by H3K27me3-mediated repression of somatic genes; …			-1.35989	-3.90949	-0.678524	6.28784	0.418434	0.260925	0.163027
T05A8.7	-4.58298	5e-05	0.000241988				-3.20034	-2.90042	-1.51779	69.188	9.26653	2.8868	1.00813
F13A2.1	-4.55933	0.0104	0.0247722		x		-5.4555	-1.40233	-2.29851	49.2332	18.6258	2.08816	0.424468
inx-8	-4.54338	5e-05	0.000241988	inx-8 encodes a predicted member of the innexin family that affects fertility; expressed in sheath cells.			-4.178	-0.413566	-0.0481891	95.2189	71.487	4.08347	3.94932
fbxb-7	-4.49354	0.0002	0.000831282				-3.43837	-2.33276	-1.27759	24.4466	4.85274	1.08525	0.447647
C05C10.1	-4.48863	0.02125	0.0460542				-4.7147	-1.85191	-2.07797	8.1208	2.24967	0.361731	0.0856751
C29F9.5	-4.48257	0.0002	0.000831282				-4.1377	-1.29434	-0.949466	42.8053	17.4527	1.91473	0.991496
C36B7.4	-4.46841	5e-05	0.000241988				-3.62121	-0.252321	0.594885	177.03	148.624	7.99687	12.0781
F19B10.2	-4.45291	5e-05	0.000241988				-2.89467	-3.11761	-1.55937	48.0048	5.53082	2.19192	0.743716
F14H12.8	-4.40171	0.00225	0.00665045				-5.46471	-0.175222	-1.23823	27.4488	24.3095	1.29861	0.550471
C36B7.4	-4.38754	5e-05	0.000241988				-3.72734	-0.0715085	0.588697	491.895	468.108	23.5012	35.3432
Y8A9A.3	-4.38304	0.0046	0.0123078				0.526232	-6.5722	-1.66293	42.4379	0.445989	2.03389	0.642296
col-63	-4.35443	5e-05	0.000241988				-2.67524	-1.33848	0.340708	32.4756	12.8421	1.58761	2.01052
F19B10.10	-4.35104	5e-05	0.000241988				-3.99397	-0.728595	-0.371525	238.901	144.175	11.7064	9.04865
ocam-1	-4.28701	5e-05	0.000241988	ocam-1 encodes a protein with an OCAM domain, a nematode-specific motif conserved between OCAM-1 and two other nematode ONECUT homeodomain proteins (CEH-21 and CEH-41); ocam-1 is probably derived from a ONECUT gene that lost both its cut domain and its homeodomain; ocam-1 has no obvious function in mass RNAi assays.			-5.06407	-0.889695	-1.66675	281.566	151.969	14.4232	4.54275
R04B5.7	-4.27172	5e-05	0.000241988				1.19358	-10.5983	-5.13303	256.371	0.165368	13.2725	0.37823
F17A2.13	-4.22583	0.00045	0.00166971				-4.92606	0.0147408	-0.685493	14.5715	14.7212	0.778763	0.484229
C03B1.3	-4.20857	0.00055	0.0019872				-6.47045	-0.0731315	-2.33501	115.437	109.731	6.24369	1.23746
F12E12.12	-4.20433	0.00175	0.00536043		x		-4.57961	-0.463474	-0.838761	27.3599	19.8424	1.48418	0.829838
btb-10	-4.20119	0.00045	0.00166971				-3.2302	-0.424599	0.546387	20.1233	14.9928	1.094	1.5977
T04D3.1	-4.17609	5e-05	0.000241988				-4.00047	-0.0248491	0.150775	52.9202	52.0165	2.92746	3.24997
F53C3.8	-4.17227	5e-05	0.000241988		x		-5.14389	-0.635709	-1.60733	213.006	137.096	11.8145	3.87756
mes-1	-4.16922	5e-05	0.000241988	The mes-1 gene encodes a receptor tyrosine kinase-like protein that is required for unequal cell divisions in the early embryonic germline; during embryonic cell divisions, mes-1 is involved in positioning of the early mitotic spindle and of associated P granules.			-3.98163	0.523468	0.711062	13.2707	19.0753	0.73762	1.20749
C36B7.2	-4.16536	5e-05	0.000241988				-4.51279	-1.16594	-1.51336	155.475	69.2911	8.66485	3.03524
C03B1.4	-4.15534	5e-05	0.000241988				-4.65076	-0.0974724	-0.592893	120.546	112.67	6.765	4.48528
F32D1.8	-4.13	0.0118	0.0276348				-1.66694	-1.43746	1.02559	63.8935	23.5905	3.64924	7.4291
F54B11.8	-4.11695	5e-05	0.000241988		x		-3.4632	0.280538	0.934292	88.6095	107.629	5.10685	9.75895
F25B3.4	-4.09387	0.01755	0.0389871				-2.84266	-0.958789	0.292423	20.1315	10.3574	1.17896	1.44386
T22B2.3	-4.09317	0.0005	0.00182878				-3.29693	-1.38756	-0.591322	15.1723	5.79904	0.88897	0.59004
Y82E9BR.17	-4.08569	5e-05	0.000241988				-4.34507	0.436999	0.177622	46.6669	63.1769	2.74848	3.10858
T24E12.10	-4.07815	5e-05	0.000241988				-0.599682	-3.65075	-0.172286	72.1414	5.74379	4.2711	3.79032
C27A12.4	-4.06808	0.0002	0.000831282				-3.61004	0.55408	1.01212	29.2195	42.901	1.74205	3.51349
arg-1	-4.04019	5e-05	0.000241988	arg-1 encodes a member of the Delta/Serrate/LAG-2 family of transmembrane signaling ligands; arg-1 mediates cell fate decisions during early embryogenesis and in addition, is a downstream target of HLH-8/CeTwist, which binds E box sequences in the arg-1 promoter and is required for fate specification of a subset of mesodermal cells; arg-1 is closely related to apx-1 and lag-2 and is functionally …	x		3.42623	-8.75538	-1.28896	31.3188	0.0724726	1.90365	0.779061
H03G16.5	-4.0347	0.00235	0.00690368		x		-4.3604	1.22913	0.903427	21.9443	51.443	1.33893	2.50446
tbx-9	-4.02592	0.00095	0.00317126				-3.27931	0.471447	1.21805	15.923	22.0773	0.977472	2.27391
irk-2	-4.02356	5e-05	0.000241988	irk-2 encodes an inwardly rectifying potassium channel based on sequence homology to the the human potassium channel genes KCNJ1/KCNJ2.			-3.08085	0.378618	1.32133	119.02	154.737	7.31824	18.288
T13G4.5	-4.02069	0.00905	0.0220136				-2.46182	-1.66013	-0.101261	13.4727	4.26291	0.830056	0.773793
T04A6.3	-4.00264	5e-05	0.000241988		x		-2.97028	-0.0158521	1.01651	43.3701	42.8962	2.70567	5.47362
C03C10.2	-3.99372	0.0002	0.000831282				-3.30974	0.298173	0.98216	21.6049	26.5651	1.3562	2.67906
ZK1053.4	-3.98683	0.0003	0.00117764				-1.35352	-2.50909	0.124225	7.96457	1.39911	0.502351	0.547524
fkh-6	-3.97852	0.00545	0.0142493	fkh-6 encodes one of 15 C. elegans forkhead transcription factors; fkh-6 is required for several aspects of male gonadogenesis including asymmetric cell division, cell migration and sex determination and appears to act downstream of tra-1; FKH-6 is specifically expressed in the gonad.			-2.70985	-2.29302	-1.02435	72.7765	14.8499	4.61677	2.26975
F40H7.12	-3.97414	0.00105	0.00346022				1.00838	-4.94879	0.0337309	19.6763	0.637099	1.25201	1.28163
T06G6.4	-3.95829	5e-05	0.000241988				-3.23201	0.520692	1.24697	110.759	158.899	7.12548	16.9118
mnm-2	-3.94149	5e-05	0.000241988				-2.91126	0.312012	1.34224	212.929	264.338	13.8589	35.1386
col-181	-3.92779	5e-05	0.000241988	col-181 is homologous to the human gene PRO ALPHA 1(I) COLLAGEN (COL1A1; OMIM:120150), which when mutated leads to osteogenesis imperfecta.			-3.42821	-2.05698	-1.55739	44.4181	10.6745	2.91862	0.991643
fbxc-40	-3.92357	5e-05	0.000241988		x		-3.55726	-0.0791421	0.287172	106.287	100.613	7.00434	8.54702
B0238.9	-3.91198	5e-05	0.000241988				-1.28205	-4.70001	-2.07009	256.045	9.8508	17.0096	4.05075
Y6B3B.1	-3.88277	5e-05	0.000241988				-0.348946	-3.37748	0.156346	114.393	11.0072	7.75475	8.64237
C47D12.5	-3.86519	5e-05	0.000241988				-3.97082	-0.709901	-0.815531	124.474	76.0985	8.54162	4.85334
col-101	-3.86486	5e-05	0.000241988	col-101 encodes a cuticle collagen; loss of col-101 via large-scale RNAi screens results in animals that are pale and slow growing.			-3.10138	-1.93295	-1.16946	42.166	11.043	2.89416	1.28671
F13A2.9	-3.86	0.00215	0.00640058		x		-2.13211	-1.3619	0.365988	113.834	44.2891	7.83963	10.1034
sdz-27	-3.85737	5e-05	0.000241988				-3.92193	-1.0403	-1.10486	314.336	152.839	21.6876	10.0836
sex-1	-3.82906	5e-05	0.000241988	sex-1 encodes a DNA-binding protein that is a member of the nuclear hormone receptor superfamily of transcriptional regulators; during embryonic development, SEX-1 functions as an X chromosome signal element that transmits the primary sex-determination signal by negatively regulating transcription of xol-1, a gene whose expression levels correlate with hermaphrodite or male development (low xol-1…			-3.99954	1.13527	0.96478	54.9947	120.801	3.86954	7.55245
fbxb-45	-3.82596	0.00515	0.0135807				-4.72852	-0.589722	-1.49228	9.57427	6.36182	0.675116	0.23997
C10A4.5	-3.81322	5e-05	0.000241988				-3.88801	-0.232936	-0.307728	40.5132	34.4727	2.88205	2.32845
T24E12.11	-3.74591	0.00015	0.000645779				-2.78973	-0.722204	0.233976	35.8623	21.7386	2.67305	3.1437
T05A8.8	-3.74526	5e-05	0.000241988				-3.34034	-0.85138	-0.446457	103.554	57.3951	7.72198	5.66672
C29F9.6	-3.74518	5e-05	0.000241988				-3.27601	-0.0402133	0.428958	198.418	192.963	14.7968	19.9203
T22E5.3	-3.73093	5e-05	0.000241988				-0.526749	-3.81975	-0.615559	23.6534	1.67508	1.78144	1.1627
R07E5.5	-3.72821	0.0122	0.0284363				-4.42992	0.956394	0.254689	34.9245	67.7693	2.63528	3.14409
R03H10.6	-3.71987	0.00115	0.00374116				-3.38718	-0.97035	-0.63766	97.2846	49.6523	7.38333	4.74567
Y6E2A.4	-3.68919	0.00035	0.00134427				-0.393751	-2.55352	0.741927	9.74565	1.66007	0.755531	1.26356
lin-32	-3.66551	5e-05	0.000241988	lin-32 encodes a basic helix-loop-helix transcription factor that is required for development of several types of neurons, including the touch receptor neurons and the male sensory ray neurons.			-3.28943	0.250876	0.62696	204.522	243.367	16.118	24.8912
H09G03.1	-3.65825	5e-05	0.000241988		x		-2.7749	-0.41951	0.463846	37.8048	28.2658	2.99435	4.12985
T24E12.9	-3.63782	5e-05	0.000241988				-0.208559	-3.77988	-0.350622	45.6418	3.3228	3.66665	2.87556
pes-8	-3.63601	5e-05	0.000241988	pes-8 encodes a novel protein that contains a proline-rich region and a predicted transmembrane domain, but no otherwise recognizably conserved domains; pes-8 was identified in promoter trapping screens and based on large-scale RNA-mediated interference (RNAi) screens, appears to be required for egg laying, germline development, locomotion, and regulation of adult lifespan; a pes-8 reporter is ex…			-1.08332	-3.36167	-0.80898	31.8342	3.09692	2.56062	1.46156
F45C12.15	-3.62617	5e-05	0.000241988				-4.45854	0.448468	-0.383901	36.3529	49.6068	2.9441	2.25625
C07B5.6	-3.6038	5e-05	0.000241988				-3.64867	0.639802	0.594934	68.1095	106.122	5.60217	8.46153
fbxc-39	-3.56979	5e-05	0.000241988				-4.29359	0.201978	-0.521826	22.5293	25.9149	1.89729	1.32144
fbxa-69	-3.56004	5e-05	0.000241988	This gene encodes a protein containing an F-box, a motif predicted to mediate protein-protein interactions either with homologs of yeast Skp-1p or with other proteins; this gene's encoded protein also contains an FTH/DUF38 motif, which may also mediate protein-protein interaction.			-2.67239	-2.1502	-1.26255	35.5747	8.01431	3.01622	1.25718
C30G7.5	-3.55615	0.00405	0.0110385				0.978386	-5.22834	-0.693799	9.89557	0.26397	0.841264	0.52009
F20D6.9	-3.54517	0.00205	0.00614681				-3.82546	0.245743	-0.0345407	21.5405	25.5406	1.84523	1.80158
cyp-34A6	-3.53481	5e-05	0.000241988				-4.12931	0.53778	-0.0567138	31.8085	46.1775	2.74447	2.63867
C09F9.3	-3.52209	5e-05	0.000241988		x		-2.13521	-0.632329	0.754551	58.6303	37.8244	5.10347	8.6101
B0284.2	-3.4805	5e-05	0.000241988				-2.49694	-1.16094	-0.177388	19.1253	8.55323	1.71346	1.51522
ptd-2	-3.47419	0.0003	0.00117764		x		-2.00461	-0.760669	0.708911	5.2947	3.12505	0.476437	0.77877
F18F11.5	-3.45589	5e-05	0.000241988				-0.151695	-2.60792	0.69628	14.068	2.30766	1.28205	2.07734
ZK930.4	-3.45354	0.00205	0.00614681				-2.9929	0.70133	1.16197	25.698	41.785	2.34573	5.24888
F25B3.5	-3.44973	5e-05	0.000241988				-2.38785	-0.38633	0.67555	73.0019	55.8518	6.68134	10.6715
nnt-1	-3.43374	5e-05	0.000241988	nnt-1 encodes a proton-pumping nicotinamide nucleotide transhydrogenase predicted to be mitochondrial.			-3.16121	-0.1432	0.129334	112.543	101.909	10.415	11.3918
C16C10.9	-3.42041	5e-05	0.000241988				-1.97988	-0.770539	0.67	76.7901	45.0142	7.17229	11.4116
acdh-5	-3.41462	5e-05	0.000241988				-3.28017	-0.0843886	0.0500595	17.7608	16.7517	1.66556	1.72437
gpa-4	-3.39653	5e-05	0.000241988	gpa-4 encodes a member of the G protein alpha subunit family of heterotrimeric GTPases; it is expressed in ASI.			-3.19958	-0.192332	0.0046262	73.7175	64.5168	7.00023	7.02271
ZK795.2	-3.37493	0.01215	0.0283354				-1.12851	-0.921301	1.32513	6.43443	3.39759	0.620231	1.55402
Y82E9BR.1	-3.36955	5e-05	0.000241988		x		-4.65979	0.411573	-0.878668	11.6296	15.4689	1.1252	0.611959
K06A1.2	-3.36605	0.00645	0.0164607				-3.53854	0.737302	0.564809	6.24614	10.4127	0.605801	0.896097
T11A5.1	-3.35772	5e-05	0.000241988				-1.86492	-1.29201	0.200789	92.6127	37.8213	9.03435	10.3834
T25G12.11	-3.34215	0.005	0.0132317				-1.40976	-1.06208	0.87032	9.79401	4.69076	0.965767	1.76549
mom-1	-3.32712	5e-05	0.000241988	mom-1 encodes a putative O-acyltransferase orthologous to Drosophila PORCUPINE and human PORCN (OMIM:300651, mutated in focal dermal hypoplasia); MOM-1 functions as part of a Wnt/MAPK signaling pathway required maternally for endoderm induction in the early embryo; by orthology, MOM-1 is predicted to be a membrane-spanning endoplasmic reticulum protein that stimulates post-translational processin…			-3.61297	0.558883	0.27304	27.3451	40.2829	2.72468	3.29237
C37H5.14	-3.28526	0.0203	0.0442454				-0.542364	-2.25419	0.488702	65.2678	13.6811	6.69481	9.39403
his-42	-3.27837	0.0085	0.0208486	his-42 encodes an H3 histone.			-2.75161	0.0531051	0.579865	25.1544	26.0975	2.59254	3.8751
ceh-22	-3.27654	5e-05	0.000241988	The ceh-22 gene encodes a NK-2 family homeodomain factor homologous to Drosophila TINMAN and vertebrate Nkx2-5 proteins.			-2.73205	-0.127561	0.416925	153.705	140.698	15.8618	21.1767
F59B2.5	-3.26488	5e-05	0.000241988				-3.32312	0.300278	0.242045	55.3744	68.1871	5.76079	6.8131
H05L14.2	-3.24345	5e-05	0.000241988		x		-1.64586	-1.35473	0.242861	34.8811	13.6388	3.68311	4.35835
F23C8.1	-3.23917	5e-05	0.000241988				-2.45955	-0.0577192	0.721901	27.4906	26.4125	2.91137	4.80187
C06B8.7	-3.22787	5e-05	0.000241988				-3.0686	0.134909	0.294181	46.8004	51.388	4.99532	6.1252
F53E10.5	-3.20792	0.0003	0.00117764		x		-5.02277	-0.195597	-2.01044	15.0738	13.1626	1.63133	0.404892
F32H2.11	-3.16287	0.0023	0.00677538				-3.19099	-0.172565	-0.200677	8.17213	7.25084	0.912464	0.793973
C01G6.3	-3.14083	5e-05	0.000241988				-1.58728	-1.33234	0.221204	35.3776	14.0493	4.01092	4.67556
W03F9.4	-3.13869	5e-05	0.000241988				-0.288284	-2.03689	0.813515	38.6644	9.42209	4.39008	7.71552
glp-1	-3.13866	5e-05	0.000241988	glp-1 encodes an N-glycosylated transmembrane protein that, along with LIN-12, comprises one of two C. elegans members of the LIN-12/Notch family of receptors; from the N- to the C-terminus, GLP-1 is characterized by ten extracellular EGF-like repeats, three LIN-12/Notch repeats, a CC-linker, a transmembrane domain, a RAM domain, six intracellular ankyrin repeats, and a PEST sequence; in C. elega…			0.483446	-3.91838	-0.296277	141.165	9.3363	16.0286	13.0529
Y11D7A.7	-3.13492	0.00015	0.000645779				-3.83522	0.809656	0.109353	33.732	59.1252	3.84006	4.14245
clec-119	-3.12101	5e-05	0.000241988				-4.63355	-0.327626	-1.84016	21.126	16.8342	2.42828	0.678195
crn-4	-3.11614	5e-05	0.000241988				-3.88512	1.16561	0.396622	49.1201	110.19	5.6651	7.45765
K08H2.4	-3.1073	0.0099	0.0237608		x		-5.70517	-0.0213943	-2.61926	13.335	13.1387	1.54739	0.25184
K08E3.10	-3.10544	0.01515	0.0343269				-1.91686	-0.819112	0.369461	9.5998	5.44108	1.1154	1.44096
R10E11.9	-3.10396	0.0006	0.0021416				-4.76659	1.08249	-0.580148	36.6781	77.6727	4.26602	2.85352
F31D5.6	-3.09671	0.00025	0.00100817	This gene encodes a protein containing an F-box, a motif predicted to mediate protein-protein interactions either with homologs of yeast Skp-1p or with other proteins.			-3.0331	-0.124539	-0.0609305	15.8132	14.5054	1.84849	1.77205
fbxa-120	-3.09657	5e-05	0.000241988	This gene encodes a protein containing an F-box, a motif predicted to mediate protein-protein interactions either with homologs of yeast Skp-1p or with other proteins; this gene's encoded protein also contains an FTH/DUF38 motif, which may also mediate protein-protein interaction.			-3.22074	0.894392	0.770221	28.4311	52.8484	3.32378	5.66881
F59E11.6	-3.08099	0.00945	0.0228302				-0.581117	-1.64427	0.855604	8.53056	2.72899	1.00811	1.82418
K10E9.1	-3.07952	5e-05	0.000241988				-2.48921	-0.592682	-0.00237153	144.665	95.9284	17.1133	17.0852
T28F4.3	-3.07134	0.0032	0.00902471				-3.05863	-0.242068	-0.229358	5.62207	4.75364	0.668851	0.57054
C33A11.2	-3.05143	0.0021	0.00627387				-2.40619	-0.0155806	0.629663	40.1977	39.7659	4.84874	7.50198
ZK177.11	-3.04225	0.0001	0.000450889				-2.30295	-3.53259	-2.79329	255.182	22.0513	30.9771	4.46866
ZK930.6	-3.04148	5e-05	0.000241988		x		-2.76679	0.253534	0.528232	45.7197	54.5036	5.55297	8.00828
F48G7.2	-3.03981	0.0025	0.00728471				-3.14545	0.284126	0.178487	10.5999	12.9072	1.28892	1.45867
F19B10.4	-3.01992	5e-05	0.000241988				-3.21847	0.849106	0.650564	39.6506	71.426	4.88834	7.67363
twk-5	-3.01658	5e-05	0.000241988	twk-5 encodes one of 44 C. elegans TWK (two-P domain K+) potassium channel subunits that contain two pore-forming domains and four transmembrane domains; as loss of TWK-5 function via RNA-mediated interference (RNAi) does not result in any abnormalities, the precise role of TWK-5 in C. elegans development and/or behavior is not yet known; TWK-5 may, however, function redundantly with other TWK ch…			-2.04305	-0.432306	0.541223	67.7369	50.1982	8.37036	12.1806
gpa-8	-2.98751	5e-05	0.000241988	gpa-8 encodes a member of the G protein alpha subunit family of heterotrimeric GTPases; expressed in URX, AQR, and PQR sensory cells.			-0.627472	-1.16485	1.19519	15.4048	6.8707	1.94234	4.44747
F56C11.4	-2.94581	5e-05	0.000241988				-2.36539	-0.602994	-0.0225783	211.229	139.07	27.4143	26.9886
fbxa-189	-2.94335	0.00025	0.00100817	This gene encodes a protein containing an F-box, a motif predicted to mediate protein-protein interactions either with homologs of yeast Skp-1p or with other proteins; this gene's encoded protein also contains an FTH/DUF38 motif, which may also mediate protein-protein interaction.			-1.72644	-2.24605	-1.02913	7.71943	1.62726	1.00357	0.491755
T22F3.12	-2.93871	0.02235	0.0480845				-0.838782	-0.241997	1.85793	10.4768	8.8589	1.36643	4.95314
F02E11.3	-2.92913	0.00975	0.0234583		x		-1.60402	-1.44432	-0.119221	8.64946	3.17837	1.13562	1.04555
F19B10.1	-2.92414	5e-05	0.000241988				-2.49915	-1.16614	-0.741151	265.203	118.178	34.9402	20.9034
oac-7	-2.91445	0.00075	0.00259225				-1.94684	-0.267793	0.699826	5.31652	4.41585	0.705163	1.1454
nhr-67	-2.90693	5e-05	0.000241988	nhr-67 encodes a nuclear receptor that is orthologous to Drosophila and vertebrate tailless hormone receptors; during development, nhr-67 plays an essential role in larval development and also functions as part of a complex regulatory network that regulates vulval patterning and differentiation and thus, egg laying; specifically, nhr-67 functions to positively regulate gene expression in the vulA…			-3.40089	1.24416	0.750195	61.6063	145.934	8.21397	13.8161
elo-7	-2.87205	0.00285	0.00816597	The elo-7 gene encodes a paralog of elo-1 and elo-2, each of which encodes a polyunsaturated fatty acid (PUFA) elongase; ELO-7 has no known function in vivo.			-3.56135	1.17068	0.481376	9.39903	21.1589	1.28384	1.79234
F25E5.3	-2.86572	0.00195	0.00588752				-1.90333	-0.776173	0.186215	8.25127	4.81803	1.13202	1.28798
srg-34	-2.86315	0.0011	0.00360002		x		-0.463599	-1.33654	1.06301	10.4807	4.15001	1.44044	3.00948
oct-2	-2.8582	5e-05	0.000241988				-2.74494	0.138656	0.251913	84.9861	93.5595	11.7204	13.9565
clc-2	-2.85208	5e-05	0.000241988	clc-2 encodes a claudin homolog, closely similar to CLC-1, that is required for normal cohesion of apical junctions in epithelia; claudins are integral membrane proteins with four transmembrane sequences that are found in mammalian tight junctions (TJs), induce TJs when transgenically expressed in cells normally lacking them, and can mediate the specific conductance of of specific ions (e.g., mag…			-2.5989	0.161348	0.414536	90.2169	100.892	12.4947	16.6538
atm-1	-2.84977	5e-05	0.000241988	atm-1 encodes an ortholog of human ATM (OMIM:208900) that is required for the checkpoint response to DNA damage; human ATM encodes a phosphatidylinositol-3 kinase homolog that is biochemically activated by cellular irradiation, and mutation of ATM leads to ataxia-telengiectasia.			-2.61325	-0.530277	-0.293756	118.073	81.7561	16.3789	13.3615
ncr-2	-2.84599	5e-05	0.000241988	ncr-2 encodes a homolog of human NPC1, which when mutated leads to Niemann-Pick disease, type C (OMIM:257220).			-0.272993	-2.82985	-0.256854	58.8624	8.27879	8.1867	6.85154
mut-14	-2.833	5e-05	0.000241988	mut-14 mutants exhibit germline transposon activation, a deficient response to RNAi, resistance to co-suppression, and transgene desilencing.			-2.65733	0.506639	0.682316	70.2217	99.7666	9.8549	15.8143
R10E4.3	-2.83035	0.0047	0.0125416				-5.5211	-0.387224	-3.07797	7.42725	5.67887	1.04426	0.123665
K09C4.7	-2.82488	0.01125	0.0265105		x		-2.97321	0.507894	0.35956	30.6868	43.6358	4.33091	5.55671
K03B8.8	-2.82481	0.0158	0.0355845				-2.5959	-0.510766	-0.281855	19.1085	13.4113	2.69695	2.21833
C50A2.2	-2.81722	5e-05	0.000241988				-2.87678	-0.0357819	-0.0953409	30.6267	29.8764	4.34542	4.06753
hil-6	-2.8124	0.0034	0.00950099				-1.64923	-1.25573	-0.0925646	16.7211	7.00247	2.38038	2.23245
Y46G5A.7	-2.79465	5e-05	0.000241988	This gene encodes a protein containing an F-box, a motif predicted to mediate protein-protein interactions either with homologs of yeast Skp-1p or with other proteins.			-3.39287	0.645183	0.0469617	32.6076	50.9963	4.69944	4.85493
F54H12.5	-2.78944	0.001	0.00331781	This gene encodes a protein containing an F-box, a motif predicted to mediate protein-protein interactions either with homologs of yeast Skp-1p or with other proteins.			-3.95953	1.5629	0.392807	9.53966	28.1847	1.37984	1.81166
Y113G7B.15	-2.78512	0.0007	0.0024465				-1.62559	-0.0517664	1.10777	13.2925	12.824	1.92842	4.15596
K05C4.10	-2.77139	5e-05	0.000241988				-1.95355	0.236331	1.05417	38.0585	44.8326	5.57416	11.5749
W08E12.8	-2.75855	5e-05	0.000241988				-0.360149	-1.87078	0.527624	47.4818	12.9827	7.01649	10.1147
K08C7.4	-2.75577	5e-05	0.000241988				-1.73161	0.0369346	1.0611	247.185	253.595	36.5976	76.3617
F42C5.4	-2.7546	5e-05	0.000241988				-2.4725	-0.147939	0.13416	24.7619	22.3486	3.66917	4.02674
nhr-140	-2.7532	5e-05	0.000241988				-2.85997	0.532538	0.425772	17.0035	24.5951	2.52198	3.38776
T13F2.6	-2.73812	5e-05	0.000241988				-2.82682	-0.165156	-0.253858	61.4583	54.8105	9.21139	7.72513
Y37A1A.4	-2.7334	0.00265	0.00766782				-2.24567	-1.16856	-0.680833	67.7543	30.1414	10.1883	6.35552
cul-6	-2.73105	5e-05	0.000241988	cul-6 encodes a member of the cullin family that may physically interact with SKR-3.			-2.97438	0.939467	0.696139	20.3102	38.9512	3.05904	4.95615
F28B12.1	-2.7109	5e-05	0.000241988				-1.87811	-0.373726	0.459069	368.308	284.255	56.2534	77.3289
K09C4.6	-2.68364	5e-05	0.000241988		x		-2.97441	0.605421	0.314652	39.853	60.6333	6.20305	7.7148
fncm-1	-2.67756	5e-05	0.000241988				-2.62316	-0.154457	-0.100059	59.7666	53.6985	9.34183	8.71588
Y6E2A.5	-2.67707	0.00015	0.000645779				-1.01707	-1.55921	0.100785	11.5303	3.91266	1.80287	1.93332
C10E2.6	-2.67349	5e-05	0.000241988				-1.727	-0.614006	0.332491	210.423	137.486	32.9831	41.5319
T14G8.2	-2.66753	0.00325	0.00913746	This gene encodes a protein containing an F-box, a motif predicted to mediate protein-protein interactions either with homologs of yeast Skp-1p or with other proteins.			-3.57876	0.570188	-0.341046	6.92771	10.2857	1.09039	0.860832
ces-2	-2.66034	0.00095	0.00317126	ces-2 encodes a basic region leucine-zipper (bZIP) transcription factor, most similar in sequence and binding specificity to the PAR (proline- and acid-rich) subfamily of bZIP proteins; ces-2 is required to activate programmed cell death in the sister cells of the serotoninergic neurosecretory motor (NSM) neurons, and is transcriptionally inhibited by activated LET-60(G12V); in regulating program…			-0.25136	-1.62063	0.788355	10.6066	3.44919	1.67777	2.89768
ZK930.5	-2.65578	0.00375	0.0103475				-2.86585	-0.352271	-0.562335	13.7049	10.7357	2.17472	1.47273
nhr-206	-2.64431	5e-05	0.000241988				-3.88153	0.837112	-0.400109	16.7195	29.8689	2.67428	2.02657
fbxc-51	-2.6415	5e-05	0.000241988				-3.5674	1.31111	0.385211	30.3065	75.2004	4.85697	6.34344
C49F5.6	-2.63883	5e-05	0.000241988				-3.38722	-0.118189	-0.866579	45.6568	42.0656	7.33057	4.02042
F34D10.9	-2.633	5e-05	0.000241988				-2.53788	0.423926	0.519045	14.7475	19.7849	2.37742	3.40686
rnh-1.2	-2.63191	0.0001	0.000450889		x		-3.51755	1.91052	1.02487	18.0017	67.6762	2.90423	5.90947
fbxa-115	-2.62844	5e-05	0.000241988	This gene encodes a protein containing an F-box, a motif predicted to mediate protein-protein interactions either with homologs of yeast Skp-1p or with other proteins; this gene's encoded protein also contains an FTH/DUF38 motif, which may also mediate protein-protein interaction.			-3.21934	0.57098	-0.0199132	32.4465	48.2004	5.2472	5.17528
Y48A6C.1	-2.61928	0.0001	0.000450889		x		-1.58142	-0.649428	0.38843	10.0617	6.41466	1.63753	2.14348
dna-2	-2.61753	5e-05	0.000241988	dna-2 encodes the C. elegans ortholog of the yeast and vertebrate Dna2 replication helicases; by homology, DNA-2 is predicted to function as an endonuclease and an ATP-dependent helicase that is involved in DNA replication and repair; in C. elegans, DNA-2 activity is required maternally and zygotically to maintain normal rates of cell division and for proper germ-line, embryonic, and larval devel…			-2.40369	-0.4059	-0.192067	101.792	76.8288	16.5866	14.5191
hen-1	-2.61435	0.0001	0.000450889	hen-1 encodes a secreted protein that contains a low-density lipoprotein (LDL) receptor motif A; HEN-1 activity is required for integration of sensory stimuli and behavioral plasticity; a hen-1::GFP reporter is expressed in pharyngeal muscles, the vulva, and weakly in a subset of neurons; antibodies to HEN-1 protein detect expression exclusively in the AIY and ASE neurons, where HEN-1 appears to …			-2.64547	1.43307	1.40195	43.6338	117.82	7.12568	18.8302
Y56A3A.30	-2.61199	5e-05	0.000241988				-2.02737	-0.791449	-0.206837	112.41	64.9466	18.3874	15.9315
srsx-25	-2.6101	5e-05	0.000241988				-2.08901	-0.183749	0.33734	20.0172	17.6233	3.27856	4.14221
F56H11.6	-2.60959	0.00445	0.0119677				-1.92272	-0.413445	0.273424	8.74503	6.56602	1.43284	1.73183
R13F6.5	-2.60403	0.0038	0.0104704				-1.03936	-0.53597	1.0287	10.8457	7.4802	1.78388	3.63943
C18H9.5	-2.60023	5e-05	0.000241988				0.133534	-2.16517	0.568596	28.3665	6.32446	4.67796	6.93779
ptr-8	-2.57856	5e-05	0.000241988	ptr-8 encodes a nematode-specific member of the sterol sensing domain (SSD) proteins, distantly paralogous to Drosophila PATCHED (PTC) and human PTCH (OMIM:601309, mutated in basal cell nevus syndrome); PTR-8 is weakly required for normal molting from L4 to adult stages; PTR-8 is also required for normal growth to full size and locomotion; PTR-8 is expressed in hypodermis.			-2.244	0.0356867	0.370249	91.3694	93.6577	15.2959	19.7712
F23D12.5	-2.57817	5e-05	0.000241988	F23D12.5 encodes a putative histone H3 di/trimethyllysine-27 (H3K27me2/me3) demethylase; F23D12.5 contains a C-terminal JmjC domain, and is homologous to human JMJD3, UTX (OMIM:300128), and UTY (OMIM:400009); F23D12.5 is expected to antagonize transcriptional repression by polycomb repressor complexes, which mark stem cells (and presumably germline) by H3K27me3-mediated repression of somatic gene…			-1.28379	-2.8934	-1.59901	16.0991	2.16672	2.69584	0.889908
K05C4.3	-2.57374	0.0002	0.000831282				-2.22779	-0.406413	-0.060461	11.3228	8.543	1.90186	1.8238
C39B10.3	-2.5706	5e-05	0.000241988				-2.39461	0.125729	0.301714	58.8244	64.1809	9.90218	12.2055
rrf-2	-2.56124	5e-05	0.000241988	rrf-2 encodes an RNA-directed RNA polymerase (RdRP) homolog of unknown function; RRF-2 is not obviously required for either somatic or germline RNAi, or for transitive RNAi.			-1.99835	-0.329614	0.233271	107.581	85.6073	18.2274	21.4263
pch-2	-2.56018	0.00015	0.000645779	pch-2 encodes a putative AAA+-type ATPase orthologous to budding yeast PCH2 and human TRIP13 (OMIM:604507); PCH-2 is required for the apoptosis of pachytene cells induced by unsynapsed chromosomal pairing centers, but is dispensable for meiotic apoptosis induced by DNA damage; PCH-2-mediated apoptosis is inhibited by SYP-1 and SYP-2, while it requires HIM-8 (and probably HIM-8's paralogs, ZIM-1/-…			-2.58489	-0.0645172	-0.0892286	106.278	101.63	18.0199	16.9391
C04G2.11	-2.54866	0.0013	0.00415422				-2.27529	0.560976	0.834344	6.24942	9.21956	1.06811	1.9045
nrf-6	-2.54565	5e-05	0.000241988	nrf-6 encodes a protein with 12 predicted transmembrane domains that is highly similar to NDG-4 and affects embryonic viability, yolk transport, locomotion, body morphology, and affects sensitivity to fluoxetine with respect to nose-contraction response in a common pathway with ndg-4 and nrf-5; expressed in the most anterior cells of the hypodermis and in the intestine and is required in the inte…			-1.7579	-0.387125	0.400628	44.8348	34.283	7.67887	10.1367
ZK899.2	-2.52997	5e-05	0.000241988				-2.90766	1.34066	0.962968	55.1928	139.785	9.55621	18.6281
M60.7	-2.5271	5e-05	0.000241988				-0.331101	-3.38695	-1.19095	21.1742	2.0241	3.67344	1.60902
F14B8.6	-2.52656	5e-05	0.000241988				-2.10306	0.176029	0.599522	60.3066	68.1325	10.4664	15.8588
abts-4	-2.52211	5e-05	0.000241988	abts-4 encodes an anion transporter; ABTS-4::GFP fusion proteins are expressed solely in the intestine, with highest levels seen in the most anterior and posterior gut cells and subcellular localization restricted to the basolateral membrane.			-2.36995	0.0576367	0.209794	56.2287	58.5206	9.78877	11.3209
W01C9.2	-2.51752	0.0013	0.00415422				-4.44881	2.98171	1.05042	5.61153	44.3267	0.980015	2.02974
F21G4.1	-2.51681	5e-05	0.000241988				-2.40442	0.369816	0.48221	54.6057	70.5609	9.54117	13.3279
Y39B6A.42	-2.51462	0.0069	0.0174612				-2.42141	0.936817	1.03003	28.312	54.1977	4.95446	10.1173
cyp-13A2	-2.5097	5e-05	0.000241988	cyp-13A2 encodes one of ~80 C. elegans cytochrome P450s: membrane-associated, heme-containing NADPH-dependent monooxygenases that catalyze the oxidative metabolism of a variety of exogenous compounds and endogenous substrates.			-1.36111	0.00602099	1.15462	20.0564	20.1403	3.52175	7.84029
nhr-60	-2.49356	0.0002	0.000831282	nhr-60 encodes a nuclear hormone receptor required for seam cell development, and for embryonic and early larval viability; NHR-60 has no obvious non-nematode orthologs, and is thus classified as 'supplementary'; NHR-60 is expressed throughout development in most cells from one-cell embryos to adults, and is noticeably enriched in seam cells and germline; NHR-60's germline enrichment suggests tha…			-1.07811	-1.99202	-0.576569	12.0343	3.02525	2.1369	1.43291
ins-37	-2.48645	0.02	0.0436861	ins-37 encodes an insulin-like peptide.		Present in N2 L2s	-2.35938	-0.0964736	0.0305883	10.3813	9.70982	1.8525	1.89219
Y45F10A.3	-2.4845	0.0115	0.0270279				-2.94224	0.29923	-0.158511	78.5769	96.6879	14.0406	12.5797
Y39A1A.2	-2.48165	0.0146	0.0332302				-0.862334	-1.07856	0.540761	11.8193	5.59647	2.11612	3.0784
F14F9.4	-2.48043	5e-05	0.000241988				-1.48469	0.0430215	1.03876	32.0728	33.0436	5.74717	11.8073
Y39G10AL.1	-2.47784	0.0041	0.0111549				-2.58109	0.0839428	-0.0193068	16.2256	17.1977	2.91271	2.87399
zwl-1	-2.46024	5e-05	0.000241988				-2.17609	-0.330945	-0.0468021	151.406	120.37	27.513	26.6348
clec-147	-2.45772	0.0029	0.00829163				-1.63387	-0.499911	0.32394	10.9453	7.73996	1.99241	2.49399
K02E7.6	-2.4536	5e-05	0.000241988				-2.1136	-0.53008	-0.190081	51.767	35.8495	9.45029	8.28372
twk-22	-2.45203	5e-05	0.000241988		x		-2.68559	0.681908	0.448344	32.0898	51.4804	5.86453	8.00199
chk-1	-2.44274	5e-05	0.000241988	chk-1 encodes a CHK1-like serine threonin protein kinase that affects fertility.			-2.29566	-0.293969	-0.146891	171.896	140.208	31.6175	28.5568
F34H10.4	-2.4423	5e-05	0.000241988				-2.83408	0.217749	-0.174032	38.1807	44.401	7.02485	6.22656
C10A4.1	-2.44057	5e-05	0.000241988				-3.74892	0.538836	-0.769511	8.08524	11.7462	1.48939	0.873699
Y119D3B.11	-2.43917	5e-05	0.000241988				-2.32571	-0.354847	-0.241393	107.641	84.1701	19.8479	16.7899
H36L18.2	-2.43894	5e-05	0.000241988				1.20249	-2.88384	0.757585	137.396	18.6146	25.3386	42.8389
clh-3	-2.43106	5e-05	0.000241988	The clh-3 gene encodes a chloride channel homologous to the mammalian channel ClC-2.			-3.70556	2.3725	1.09799	12.3937	64.1793	2.29816	4.91937
fkb-7	-2.4304	5e-05	0.000241988	fkb-7 encodes a peptidylprolyl cis/trans isomerase homologous to mammalian FK506-binding proteins; by homology, FKB-7 could function in a number of different processes including protein folding, signal transduction, and regulation of muscle contraction; however, as loss of fkb-7 function via RNA-mediated interference (RNAi) does not result in any obvious abnormalities, the precise role of FKB-7 i…			-2.63232	0.0991729	-0.102741	62.162	66.5854	11.5319	10.7392
M03C11.2	-2.42797	0.0212	0.0459635				-2.03993	-0.319408	0.0686413	49.7454	39.8659	9.244	9.69444
sago-1	-2.42259	5e-05	0.000241988	sago-1 encodes an Argonaute homolog that is partially required for the amplification phase of RNAi responses; a multiply mutant strain (MAGO), consisting of ppw-1(tm914), sago-1(tm1195), sago-2(tm894), F58G1.1(tm1019), C06A1.4(tm887), and M03D4.6(tm1144) alleles, is completely resistant to both germline and somatic RNAi; sago-1 is genetically redundant with ppw-1 and sago-2, with any one of these…			-2.46613	0.0548719	0.0113293	89.7102	93.188	16.7329	16.8648
R119.5	-2.41524	5e-05	0.000241988				-2.11624	-0.283811	0.0151905	84.996	69.8173	15.9345	16.1032
C07D10.5	-2.41521	5e-05	0.000241988				-2.619	0.59048	0.386689	110.43	166.28	20.7032	27.0671
clc-5	-2.40767	5e-05	0.000241988	clc-5 encodes a claudin homolog that may be required for normal cohesion of apical junctions in epithelia; CLC-5 is worm-specific, with obvious homologs only in C. elegans; CLC-5 has no obvious function in mass RNAi assays; claudins are integral membrane proteins with four transmembrane sequences that are found in mammalian tight junctions (TJs), induce TJs when transgenically expressed in cells …			-2.46331	0.276585	0.22095	53.5821	64.9053	10.098	11.7693
C07H6.9	-2.40389	0.01615	0.0362675				-2.36381	-0.157071	-0.116988	12.8192	11.4968	2.42224	2.23357
xtr-2	-2.39905	0.0001	0.000450889	xtr-2 encodes a protein with similarity to TRA-2A and TRA-2B in a region known as the MX region, hypothesized to be a protein-protein interaction domain involved in negatively regulating tra-2 activity in the germ line.	x		-2.79728	-1.99218	-2.39041	17.1809	4.31857	3.25733	0.621263
F12E12.11	-2.39421	5e-05	0.000241988				-1.12649	-0.768369	0.499346	19.8634	11.6614	3.77854	5.34125
ent-2	-2.39091	5e-05	0.000241988				-2.19947	0.0564792	0.247917	157.612	163.904	30.0506	35.6848
ZK1248.17	-2.38893	0.00025	0.00100817				-0.623018	-0.349322	1.41659	129.419	101.588	24.7093	65.9623
mbtr-1	-2.38391	5e-05	0.000241988	mbtr-1 encodes a protein with four malignant brain tumor (MBT) repeats; MBTR-1 is orthologous to Drosophila L(3)MBT and human L3MBTL (OMIM:608802) and SFMBT1 (RU1; OMIM:607319), and is paralogous to LIN-61; loss of mbtr-1 function via RNAi or mutation results in no obvious abnormalities; unlike lin-61, mbtr-1 does not appear to function as a class B synMuv gene or exhibit other pleiotropies, such…			-2.67185	0.177332	-0.110616	42.7493	48.3405	8.19034	7.58583
F17C11.10	-2.37945	5e-05	0.000241988				-2.00971	-0.471627	-0.101895	195.943	141.304	37.6569	35.089
F55B12.10	-2.37931	0.0011	0.00360002				-2.83518	0.143218	-0.312647	134.477	148.512	25.8466	20.8107
K09E3.6	-2.37482	5e-05	0.000241988				-2.37702	0.548186	0.545985	41.3346	60.4413	7.96932	11.6353
C44B7.11	-2.36898	5e-05	0.000241988				-2.04572	0.23799	0.561245	64.6247	76.215	12.5102	18.4593
Y41D4B.17	-2.36622	0.0004	0.00150706				-1.15362	-0.77599	0.436614	9.7216	5.6773	1.88553	2.55192
D2063.4	-2.35884	0.00145	0.00455715				-2.72276	-0.179291	-0.543211	14.2227	12.5606	2.77268	1.90273
C43E11.5	-2.35598	5e-05	0.000241988				-1.48576	-0.662192	0.208034	16.2773	10.2859	3.17952	3.6727
W09D6.1	-2.35185	5e-05	0.000241988				-1.76353	-0.0457123	0.54261	26.6357	25.805	5.21778	7.60025
Y38H6C.15	-2.35128	0.0065	0.0165733				-5.58652	1.50618	-1.72906	13.3745	37.9913	2.62104	0.790634
C10A4.3	-2.3356	5e-05	0.000241988				-2.28784	0.268453	0.316211	97.4398	117.368	19.3041	24.0347
F19B2.6	-2.32132	5e-05	0.000241988				-2.88507	0.399026	-0.164723	12.4387	16.4019	2.4888	2.22026
R13.3	-2.31863	5e-05	0.000241988				-1.76767	-0.567318	-0.0163592	54.4031	36.7151	10.9056	10.7826
gem-4	-2.31639	5e-05	0.000241988	gem-4 encodes a Ca[2+]-dependent phosphatidylserine binding protein (copine) that antagonizes GON-2 in gonadal cell division, with no other obvious function in normal animals; GEM-4 is highly similar to three human proteins, copine I, copine III, and KIA1599 (40% identity over 590 residues); GEM-4 is also similar to its C. elegans paralog, F26D10.4 (73% identity over 637 residues), with at least …			-2.02256	-0.294726	-0.000896354	84.891	69.2055	17.0435	17.0329
F33H2.5	-2.31275	5e-05	0.000241988				-1.87437	-0.686186	-0.247801	195.295	121.375	39.3081	33.1045
nhr-2	-2.30864	0.00035	0.00134427	nhr-2 encodes a member of the nuclear hormone receptor family that is required for embryonic viability and morphogenesis; expressed during embryogenesis.			-0.942886	-1.27103	0.0947312	5.99363	2.48355	1.20981	1.29192
T12G3.4	-2.30574	5e-05	0.000241988				-2.53	0.806335	0.582081	112.346	196.467	22.7227	34.0161
fcd-2	-2.30475	5e-05	0.000241988	fcd-2 encodes an ortholog of the human gene FANCD2 (mutated in Fanconi anemia, OMIM:227646) that is strongly required for resistance to DNA interstrand crosslinking (ICL) agents, but not to ionizing radiation (IR); fcd-2 mutants are viable and dispensable for resistance to IR, meiotic recombination, and S-phase checkpoint activation, but are hypersensitive to ICL agents; like its human ortholog, …			-1.69897	-0.655594	-0.0498182	141.741	89.9789	28.6878	27.7141
F11E6.7	-2.29614	5e-05	0.000241988				-2.12504	-0.436773	-0.265677	177.101	130.84	36.059	29.9942
C18E3.1	-2.29223	0.00325	0.00913746				-1.50162	0.157268	0.947886	7.33415	8.17885	1.49733	2.88842
C24H12.5	-2.29218	5e-05	0.000241988				-2.40125	-0.0444414	-0.15351	77.3971	75.0493	15.8019	14.2069
B0432.8	-2.27825	0.0001	0.000450889				-2.79974	-0.036518	-0.558004	57.4822	56.0455	11.8498	8.04888
msh-6	-2.27452	5e-05	0.000241988	msh-6 is orthologous to the human gene MUTS (E. COLI) HOMOLOG 6 (MSH6; OMIM:600678), which when mutated leads to disease.			-1.86362	-0.545855	-0.134962	165.003	113.025	34.1032	31.0576
M03C11.6	-2.27444	5e-05	0.000241988				-2.2796	0.264228	0.259073	38.8269	46.6308	8.02523	9.60387
dog-1	-2.274	5e-05	0.000241988	dog-1 encodes a predicted DEAH helicase, orthologous to the human BRCA1-binding protein BACH1 (OMIM:605882, mutated in early-onset breast cancer); DOG-1 is required for maintenance of polyguanine tracts of germline and somatic DNA, and is proposed to resolve the secondary structure that can occur in guanine-rich DNA during lagging-strand DNA synthesis.			-2.69098	-0.132273	-0.549259	82.039	74.8518	16.9621	11.5914
fbxa-72	-2.26925	5e-05	0.000241988		x		-2.49729	-0.257725	-0.48576	40.0102	33.4648	8.29961	5.92692
set-21	-2.26674	5e-05	0.000241988	set-21 encodes a putative histone H3 lysine-9 methyltransferase that postpones polyglutamine aggregation in vivo, and that is predicted to function in transcriptional repression; SET-21 has no non-nematode orthologs, but is paralogous to SET-6, SET-15, and SET-32; SET-21 protein is specifically cleaved by CED-3, both in a genomic expression screen and in an in vitro assay; set-21(RNAi) has no obv…			-2.35224	-0.196906	-0.282408	34.821	30.3785	7.23578	5.94939
ceh-8	-2.26469	5e-05	0.000241988	ceh-8 encodes a paired-like homeodomain protein of the Q50 class orthologous to the Rx homeobox protein of humans (RAX; OMIM:601881) and Drosophila (CG10052-PA); CEH-8 and RX belong to one of at least 18 distinct families of paired-like homeodomain proteins, including 12 families in the Q50 class.	x		-1.07902	-1.53858	-0.352913	79.199	27.2623	16.4809	12.9046
gpr-1	-2.26441	5e-05	0.000241988	gpr-1 encodes an extremely similar (97% identity) paralog of GPR-2; GPR-1 (and GPR-2) proteins have two N-terminal tetratricopeptide-like motifs and a C-terminal GoLoco/GPR (G protein regulatory) motif, the latter of which has also been found in mammalian AGS3 and Drosophila Pins; GPR-1 is required for normally asymmetrical cleavage of one-cell embryos; GPR-1 and GPR-2 form a high molecular weigh…			-2.17517	-0.216086	-0.126853	97.7187	84.1258	20.3387	18.6268
T01C3.1	-2.25914	5e-05	0.000241988				-2.58897	0.0342658	-0.295559	78.7083	80.6001	16.4418	13.3961
F45G2.3	-2.25773	5e-05	0.000241988				-2.18663	-0.176032	-0.104927	96.489	85.4058	20.1759	18.7606
nhr-194	-2.25705	5e-05	0.000241988		x		-2.91039	0.82218	0.16884	30.2377	53.4626	6.32571	7.11108
gbh-1	-2.25585	5e-05	0.000241988	gbh-1 encodes a predicted ortholog of human hBBOX1; expressed in the intestine and in head and body muscles.			-2.7469	1.13755	0.646499	20.3395	44.7482	4.25854	6.66617
C48B4.8	-2.25523	0.008	0.0197819				-2.1269	0.448666	0.57699	11.6449	15.8926	2.43917	3.6386
Y47D3A.29	-2.24974	5e-05	0.000241988	Y47D3A.29 encodes the catalytic subunit of DNA polymerase alpha; large-scale RNAi screens indicate that Y47D3A.29 activity is essential for embryogenesis and required specifically for normal pronuclear migration, as well as normal nuclear position and cell division timing in early blastomeres.			-1.84005	-0.504391	-0.0947039	167.593	118.146	35.2384	32.9995
M02D8.3	-2.24563	5e-05	0.000241988				-2.42025	-0.234028	-0.40865	86.8442	73.84	18.3121	13.795
lin-46	-2.24502	5e-05	0.000241988	lin-46 encodes one of two C. elegans paralogs of bacterial MoeA proteins and mammalian gephyrins (E domain, only); LIN-46 is predicted to function as a scaffolding protein for a developmental timing complex, and may also play a role in molybdenum cofactor biosynthesis; identified in screens for suppressors of precocious heterochronic mutations in lin-14 and lin-28, lin-46 is required for stage-sp…			-2.59459	0.599599	0.250028	68.4402	103.707	14.4375	17.1695
wee-1.3	-2.23896	5e-05	0.000241988				-2.32513	-0.203905	-0.290078	78.6484	68.2823	16.6608	13.6262
atg-10	-2.23798	0.0013	0.00415422				-2.95772	0.691029	-0.0287083	29.7043	47.9556	6.29679	6.17273
B0284.1	-2.23602	5e-05	0.000241988				-1.27759	-0.64188	0.316553	84.2862	54.0171	17.8915	22.2812
T24C12.1	-2.23013	5e-05	0.000241988		x		-0.43537	-1.69327	0.101482	41.3008	12.7712	8.80286	9.44437
F35B3.1	-2.22631	0.0013	0.00415422				2.72784	-4.14712	0.807028	10.5188	0.593687	2.24792	3.93297
nhr-139	-2.22486	0.0002	0.000831282				-2.50566	0.358613	0.0778067	13.4918	17.2991	2.88617	3.0461
cdk-2	-2.21982	5e-05	0.000241988		x		-2.4228	-0.326641	-0.529614	74.2202	59.1825	15.9327	11.0372
dsh-2	-2.21885	5e-05	0.000241988	dsh-2 encodes one of three C. elegans Dishevelled (Dsh) homologs; during embryonic development, dsh-2 functions in the Wnt signaling pathway that specifies endoderm and orients the division axis of the EMS blastomere; dsh-2 is also required for many neuronal cell fate specifications and for asymmetric cell division in the early somatic gonad; dsh-2 is additionally required for proper hypodermal m…			-2.26961	-0.213305	-0.264059	156.237	134.764	33.5616	27.9482
pig-1	-2.21788	5e-05	0.000241988	pig-1 encodes an ortholog of the human MELK serine/threonine kinase (OMIM:607025); PIG-1 is cytoplasmic, and is required for normal polarity in asymmetrical cell divisions yielding apoptotic cells versus neurons; whereas normal HSN/PHB and Q.p neuroblast divisions yield daughter cells that differ in size, those of pig-1 mutants are abnormally equal in size, and produce excess neurons; pig-1 acts …			-2.086	-0.391898	-0.260016	190.951	145.529	41.0463	34.2769
H12D21.10	-2.21097	0.0063	0.0161267				-3.38146	2.06979	0.899299	11.3765	47.7617	2.45721	4.5831
Y41D4B.15	-2.20954	0.0165	0.0369416				-1.48934	0.226879	0.947077	12.3857	14.495	2.67783	5.16275
T10E9.8	-2.20787	5e-05	0.000241988				-2.04473	0.0567062	0.219841	63.3019	65.8396	13.702	15.9574
T14F9.2	-2.20544	5e-05	0.000241988				-2.33198	0.281432	0.154896	97.1033	118.019	21.0538	23.4401
zif-1	-2.20071	0.00315	0.00890604	zif-1 encodes a SOCS-box protein that promotes establishment of the germ line by targetting germline proteins for cullin-dependent degradation in non-germline (somatic) cells; ZIF-1 binds germline CCCH-(zinc)-finger proteins and the E3 ubiquitin ligase subunit elongin C (ELC-1); while ZIF-1 has no obvious homologs, it may be analogous to the Drosophila SOCS-box protein GUSTAVUS, which is required…			-2.90979	0.57883	-0.130247	23.5556	35.1835	5.12405	4.68171
F59E11.7	-2.2	5e-05	0.000241988				-0.786114	-1.48736	-0.0734727	54.4354	19.4152	11.8472	11.2589
B0454.6	-2.19936	5e-05	0.000241988				-0.714526	-1.72173	-0.236892	44.3439	13.4444	9.65514	8.19308
Y41D4B.26	-2.19936	0.00825	0.0203085				0.938721	-2.8454	0.292684	10.4743	1.45739	2.28061	2.79356
C06E2.5	-2.1967	0.0001	0.000450889				-2.95075	0.937351	0.183298	36.1411	69.2106	7.88369	8.95175
srz-85	-2.19523	0.00765	0.0190519				-1.42551	-0.378104	0.391621	5.69943	4.38542	1.24452	1.63264
Y47D3B.4	-2.19389	5e-05	0.000241988				-2.11079	-0.14551	-0.0624184	22.9477	20.7461	5.01548	4.80312
F58E2.4	-2.1902	5e-05	0.000241988		x		-1.93318	-0.728443	-0.471426	47.7473	28.8181	10.4624	7.54605
C54G7.2	-2.18943	5e-05	0.000241988	mboa-3 encodes a putative transmembrane O-acyl transferase (MBOAT) orthologous to human MBOAT1 (OMIM:611732), and paralogous to C08F8.4 and ZK550.1; MBOA-3 has no obvious function in mass RNAi assays, and mboa-3(RNAi) animals incorporate exogenous arachidonic acid into phosphatidylcholine (PC), phosphatidylserine (PS) and phosphatidylethanolamine (PE) normally.			-1.82166	-0.449742	-0.0819684	108.413	79.3773	23.7683	22.4555
C03B1.14	-2.18473	0.00055	0.0019872				-3.53995	2.02169	0.666479	17.8214	72.3654	3.91986	6.22157
duo-1	-2.17796	5e-05	0.000241988				-2.07856	-0.175893	-0.0764919	59.3829	52.5669	13.1229	12.4453
F20G4.2	-2.17435	5e-05	0.000241988				-1.59807	-0.102687	0.473597	22.7058	21.1458	5.03027	6.98487
F01F1.13	-2.17089	0.00555	0.014472				-1.48131	-0.545238	0.144342	6.8706	4.70827	1.52578	1.68633
K07A1.13	-2.16866	0.00345	0.00962516				-2.13087	0.156021	0.193809	16.2229	18.0757	3.60827	4.12706
che-14	-2.16407	5e-05	0.000241988	che-14 encodes a protein with a sterol-sensing domain; CHE-14 protein is involved in the exocytotic secretion of lipid-modified proteins at the apical surface of certain epithelial cells.			-2.36897	-0.000881885	-0.205782	58.6499	58.614	13.0863	11.3468
twk-1	-2.15322	5e-05	0.000241988				-0.319602	-1.55975	0.273873	19.6159	6.65392	4.40985	5.33173
F23C8.9	-2.15114	5e-05	0.000241988				-2.22323	0.0269248	-0.0451591	101.086	102.99	22.758	22.0566
mcm-2	-2.15093	5e-05	0.000241988				-1.82684	-0.522188	-0.198101	256.333	178.488	57.7179	50.3125
mre-11	-2.15087	5e-05	0.000241988	mre-11 encodes a protein orthologous to S. cerevisiae MRE11 and to human MRE11A (OMIM:600814, mutated in ataxia-telangiectasia-like disorder); MRE-11 is required for meiotic recombination and DNA repair in C. elegans, for multigenerational persistence of the germline, and (in conjunction with CHK-2 and SPO-11) for the localization of RAD-51 to foci in late zygotene/early pachytene nuclei.			-1.99648	-0.243144	-0.0887569	132.684	112.105	29.8773	28.0946
D2013.3	-2.15079	0.0001	0.000450889				-2.60603	0.339364	-0.115878	28.1286	35.5882	6.33425	5.84537
fbxc-36	-2.14778	0.0002	0.000831282				-2.18699	-0.820571	-0.859788	15.8237	8.95965	3.57077	1.96762
F23F12.8	-2.14697	5e-05	0.000241988	F23F12.8 encodes a large (980-residue) protein, predicted to be secreted, with two chitin-binding peritrophin-A domains, separated by a low-complexity region; F23F12.8 is synthesized in larval and adult pharynx, a known site of chitin deposition; like CEJ-1 and CPG-2 in embryos, F23F12.8 might participate in chitin synthesis, and its peritrophin-A domains might enable mechanical cross-linking of …			-1.52374	-0.0894859	0.533745	46.0961	43.3238	10.4079	15.0673
Y47D3A.1	-2.14624	5e-05	0.000241988				-2.1537	-0.0723238	-0.0797926	23.7695	22.6073	5.36957	5.08065
C44C10.5	-2.14467	0.0042	0.0113912		x		-2.72546	0.493255	-0.0875365	7.87427	11.084	1.78074	1.67591
sep-1	-2.14045	5e-05	0.000241988	The sep-1 gene encodes a homolog of separase, a protease that splits segregating chromosomes at their centromeres during anaphase by proteolyzing the Scc1 subunit of cohesin.			-1.64167	-0.300274	0.198506	96.0124	77.9715	21.7765	24.9888
scc-1	-2.13955	5e-05	0.000241988	scc-1 encodes a member of the Rad21/Rec8-like family of cohesion proteins that affects embryonic viability, fertility, the rate of embryonic cell divisions and the incidence of male progeny; interacts with ATL-1, F56D12.5, and F11E6.1 based on yeast two-hybrid assays, and is expressed in nondividing embryonic and germline nuclei.			-2.34662	-0.220276	-0.427345	160.526	137.795	36.4314	27.0914
ect-2	-2.13751	5e-05	0.000241988	ect-2 encodes, by alternative splicing, two isoforms of a putative RHO guanine nucleotide exchange factor (RhoGEF) required for cytokinesis of early embryos and epidermal P cells, as well as cell polarity of early embryos and migration of epidermal P cells; ECT-2 is thus required for normal vulval differentiation and locomotion, along with fertility and embryonic viability; ECT-2 also activates L…			-2.08227	-0.473657	-0.418416	155.733	112.149	35.3937	26.4832
tag-63	-2.13439	5e-05	0.000241988				-2.03686	-0.150902	-0.0533727	61.3125	55.2234	13.9648	13.4576
D1009.3	-2.13336	5e-05	0.000241988				3.39367	-5.93576	-0.40874	130.317	2.12892	29.7028	22.3746
C31C9.7	-2.12886	0.0014	0.0044206				-1.28272	-0.8848	-0.0386598	31.7112	17.1736	7.25039	7.05868
C14C11.2	-2.12062	0.00015	0.000645779				-2.76616	0.972407	0.326862	11.1293	21.837	2.55916	3.20992
Y53F4B.9	-2.11992	5e-05	0.000241988				-2.01756	-0.34845	-0.246091	128.342	100.803	29.5262	24.8959
hcp-6	-2.11762	0.00905	0.0220136	hcp-6 encodes a HEAT motif-containing protein that displays similarity to the XCAP-D2/CNAP1/Cnd1/YCS4 family of proteins that are homologous to the condensin complex subunit 1; HCP-6 activity is required during mitosis for some aspects of mitotic chromosome condensation, attachment of microtubules to kinetochores, mitotic chromosome alignment, and mitotic sister chromatid segregation; during inte…			-1.76261	-0.657572	-0.302563	211.899	134.332	48.8272	39.5896
mod-5	-2.11708	5e-05	0.000241988	mod-5 encodes a Na[+],Cl[-]-dependent serotonin transporter that is required for serotonin uptake by neurosecretory motor neurons and for the experience-dependent enhanced slowing response to food; MOD-5 has serotonin transport activity in cell culture, and is a target of the serotonin uptake inhibitor fluoxetine (Prozac) in vivo; MOD-5 is orthologous to the human serotonin transporter (SLC6A4, O…			-0.289285	-1.79594	0.0318487	25.5522	7.35862	5.89014	6.02161
C01H6.9	-2.1167	5e-05	0.000241988	C01H6.9 encodes a homolog of haploid germ cell-specific nuclear protein kinase (haspin) that specifically binds GOA-1 in yeast two-hybrid assays; C01H6.9 is expressed in PHB sensory neurons and PVT interneurons in the tail, several unidentified neurons in the head (with projections to the nose and nerve ring), and intestinal cells, with mainly nuclear localization; C01H6.9 has no obvious function…			-2.25902	-0.360236	-0.502564	80.4772	62.6947	18.556	13.0978
xpo-2	-2.1149	5e-05	0.000241988	imb-5 encodes an importin-beta-like protein orthologous to mammalian CAS proteins (cellular apoptosis susceptibility) and Saccharomyces cerevisiae CSE1 (chromosome segregation 1); IMB-5 is predicted to function in nuclear transport of proteins required for mitotic progression or apoptosis as well as in re-export of importin-alpha, a nuclear import protein; in C. elegans, IMB-5 is essential for em…			-1.64482	-0.411085	0.0589994	168.818	126.961	38.9737	40.6005
cdt-1	-2.11368	5e-05	0.000241988	cdt-1 encodes the C. elegans ortholog of the replication-licensing factor Cdt1; CDT-1 activity is essential for DNA replication; CDT-1 levels are negatively regulated by a CUL-4-containing ubiquitin ligase complex.			-2.54429	-0.106808	-0.53742	73.0242	67.8132	16.8727	11.6253
hhat-2	-2.11306	5e-05	0.000241988	hhat-2 encodes a putative protein-cysteine N-palmitoyltransferase ('hedgehog acyltransferase') orthologous to human HHAT (OMIM: 605743) and GUP1 (HHATL; OMIM:608116), and paralogous to HHAT-1; HHAT-2 is required for normal larval development and fat accumulation in mass RNAi assays; however, because C. elegans has no HEDGEHOG homolog, the substrate and function of HHAT-2 in vivo are unclear.			-2.76006	0.945004	0.298	49.7421	95.7632	11.4982	14.1363
Y47G7B.2	-2.10613	5e-05	0.000241988				-1.36491	-1.10669	-0.365467	18.2972	8.49645	4.24986	3.29882
F47G3.3	-2.10594	5e-05	0.000241988				-2.07503	-0.0485366	-0.0176238	91.903	88.8625	21.3491	21.0899
brd-1	-2.10202	5e-05	0.000241988	brd-1 encodes an ortholog of the BRCA1-associating protein BARD1 (OMIM:601593), associated with susceptibility to breast cancer; BRD-1 forms a heterodimer with BRC-1, which constitutes an E3 ubiquitin ligase; after irradiation, the DNA checkpoint proteins ATL-1 and MRE-11 are required for BRC-1/BRD-1 heterodimers to associate with the E2 ubiqutin-conjugating enzyme LET-70/Ubc5 and with RAD-51, an…			-2.16428	-0.0211279	-0.0833842	67.9334	66.9458	15.8238	14.9352
cyp-33E2	-2.10178	5e-05	0.000241988				-1.89137	0.448042	0.658455	16.6257	22.6806	3.8733	6.11358
F19D8.2	-2.0997	0.0148	0.0336298				0.0519851	-1.78159	0.370096	7.69697	2.23877	1.79576	2.32091
ham-1	-2.09944	5e-05	0.000241988	ham-1 encodes a novel protein with a winged helix DNA-binding motif; ham-1 is required for the asymmetric divisions of several neuroblasts in the developing embryo and may influence their spindle position; ham-1 mutations also exhibit HSN motor neuron migration defects; HAM-1 interacts with itself in a yeast two-hybrid screen and observations suggest that its multimerization is required for its p…			-2.72606	0.505282	-0.121338	76.6749	108.832	17.8919	16.4487
plc-3	-2.09822	5e-05	0.000241988	plc-3 encodes a phospholipase C gamma homolog; PLC-3 activity is required for regulation of a number of biological processes, including ovulatory sheath contractions, nose touch, behavioral quiescence, oscillatory Ca2+ signaling in the intestine, and innate immunity; plc-3 reporter fusions are expressed in sheath cells and the spermatheca, the intestine, embryonic cells including the epidermal ce…			-1.19258	-0.587133	0.318509	65.0495	43.3012	15.192	18.9451
C37H5.2	-2.09437	5e-05	0.000241988				-1.85119	-0.34343	-0.10024	29.4582	23.2179	6.89822	6.43519
fbxa-143	-2.09374	0.0048	0.0127741				-2.60105	-0.401069	-0.90838	6.01878	4.558	1.41003	0.75124
lin-29	-2.09354	0.0008	0.00273799	lin-29 encodes a zinc finger transcription factor of the C2H2 type that affects the heterochronic development of the vulva, egg laying system, male gonad, cuticle, and the molting cycle; expressed in uterine and vulval muscle cells, seam cells, pharynx, head neurons, ventral cord neurons, preanal ganglion, distal tip cells, anchor cell, vulval cells, male-specific linker cell, and cells in the ta…			1.32348	-3.99132	-0.574306	35.949	2.26036	8.42302	5.65698
F47B10.9	-2.09143	5e-05	0.000241988				-0.999524	-0.384949	0.706955	41.653	31.8982	9.77381	15.9543
sdc-3	-2.08973	5e-05	0.000241988	sdc-3 encodes a protein that contains two mutationally separable domains: a zinc finger motif required for dosage compensation and a myosin- like putative ATP- binding region required for her-1 regulation of sex determination; SDC-3 activates dosage compensation by directing the dosage compensation protein complex to the hermaphrodite X chromosomes, and is functionally redundant with SDC-2 with r…			-1.91578	-0.362191	-0.188234	125.327	97.502	29.4423	25.8409
col-81	-2.08916	0.00035	0.00134427				-1.51823	-0.252453	0.318481	14.6123	12.2666	3.43414	4.28243
tag-52	-2.07959	5e-05	0.000241988				-2.0599	-0.0686304	-0.048943	115.962	110.575	27.4345	26.5194
B0432.7	-2.07774	5e-05	0.000241988				-2.42443	0.155603	-0.191082	84.8164	94.4759	20.0917	17.5993
ptr-12	-2.07704	5e-05	0.000241988	ptr-12 encodes a nematode-specific member of the sterol sensing domain (SSD) proteins, distantly paralogous to Drosophila PATCHED (PTC) and human PTCH (OMIM:601309, mutated in basal cell nevus syndrome); PTR-12 is weakly required for normal molting from L4 to adult stages growth to full size; PTR-12 is also required for normal locomotion.			-1.08679	-0.640857	0.349389	74.4126	47.7232	17.6358	22.4684
K02G10.3	-2.07507	5e-05	0.000241988				-2.31701	0.9621	0.720163	14.625	28.4916	3.47087	5.7178
Y71G12B.1	-2.07086	5e-05	0.000241988				-2.19104	-0.0299308	-0.150111	116.237	113.85	27.6664	24.9324
F32D1.7	-2.06862	0.00015	0.000645779		x		-0.927416	-1.49822	-0.357021	21.152	7.4876	5.04239	3.93697
H16D19.4	-2.06735	5e-05	0.000241988		x		-2.26382	0.3398	0.143333	43.1436	54.6017	10.2939	11.3692
F25E5.5	-2.06671	5e-05	0.000241988	This gene encodes a protein containing an F-box, a motif predicted to mediate protein-protein interactions either with homologs of yeast Skp-1p or with other proteins.			-2.05671	-0.03468	-0.0246822	44.1606	43.1117	10.5413	10.3625
Y57A10A.15	-2.0664	5e-05	0.000241988	polg-1 encodes the C. elegans ortholog of human mitochondrial DNA polymerase gamma (POLG; OMIM:174763); polg-1 is required for normal levels of mitochondrial DNA during development, particularly during germ line development in late larval and adult stages; polg-1 is also required for normal brood sizes and adult lifespan.			-1.99135	-0.117212	-0.0421615	40.9602	37.764	9.77946	9.4978
kin-32	-2.0596	5e-05	0.000241988	kin-32 encodes, by alternative splicing, two isoforms of a focal adhesion kinase, orthologous to human PTK2 (OMIM:600758) and PTK2B (OMIM:601212); KIN-32 is expressed in both nuclei and cytoplasms of larval and adult bodywall muscle cells; KIN-32 is also expressed in head neurons, a head mesodermal cell, adult vulval muscle, and the reproductive system; KIN-32 has an N-terminal FERM domain, a cen…			-1.88418	0.0761611	0.251583	127.387	134.292	30.5579	36.3796
pyr-1	-2.05687	0.0003	0.00117764	pyr-1 is orthologous to the human gene CARBAMYL PHOSPHATE SYNTHETASE I (CPS1, which when mutated leads to hyperammonemia (OMIM:237300); PYR-1 protein is predicted to be mitochondrial with 68% accuracy.			-1.26097	-0.751628	0.0442781	250.284	148.652	60.1522	62.0269
nhr-162	-2.05626	0.00095	0.00317126				-3.04883	1.30985	0.317277	11.0823	27.4748	2.66462	3.32005
Y75B8A.33	-2.05576	0.00225	0.00665045				-0.922472	-0.577397	0.555896	9.8705	6.61493	2.37406	3.49007
trpa-1	-2.05422	5e-05	0.000241988	trpa-1 encodes a transient receptor potential (TRP) ion channel orthologous to the vertebrate and Drosophila TRPA1 channels; in C. elegans, trpa-1 activity is required for specific mechanosensory behaviors such as nose-touch avoidance and touch-mediated foraging; when expressed in mammalian cells, TRPA-1 exhibits channel activity in response to mechanical stimulation; TRPA-1::GFP reporters are ex…			-1.91201	0.223176	0.365393	55.8835	65.2328	13.4555	17.3339
pif-1	-2.05344	5e-05	0.000241988	pif-1 encodes a DNA helicase; based upon its similarity to Saccharomyces cerevisiae Pif1p, PIF-1 is predicted to function as a negative regulator of telomerase activity that acts by displacing telomerase from the ends of DNA; as loss of pif-1 activity via large-scale RNAi screens results in no obvious abnormalities, the precise role of pif-1 in C. elegans development and/or behavior is not yet kn…			-2.00742	-0.472862	-0.426841	36.9395	26.6161	8.89904	6.6199
T21H8.5	-2.05083	5e-05	0.000241988				-2.425	0.42638	0.0522037	167.722	225.394	40.479	41.9705
msh-2	-2.05074	5e-05	0.000241988	The msh-2 gene encodes a DNA mismatch repair protein homolog that is orthologous to human MSH2 (OMIM:120435); mutation of the human MSH2 gene leads to hereditary non-polyposis colon cancer (OMIM:120436).			-1.29125	-0.722911	0.0365767	115.38	69.9055	27.8481	28.5631
W03A5.2	-2.04897	0.00625	0.0160206	W03A5.2 is orthologous to the human gene UNKNOWN (PROTEIN FOR MGC:19580) (GGCX; OMIM:137167), which when mutated leads to disease.			-0.297407	-1.48594	0.265619	9.1775	3.27651	2.21781	2.66614
his-38	-2.04762	5e-05	0.000241988	his-38 encodes an H4 histone; by homology, HIS-38 is predicted to function as a nucleosome component required for packaging of DNA into chromatin; his-38 is a replication-dependent histone locus that does not reside in a cluster, but exists as a single histone locus on the X chromosome.			-1.67261	-0.326772	0.0482376	426.629	340.159	103.194	106.703
F42A8.1	-2.04681	5e-05	0.000241988				-1.69943	-0.911104	-0.563725	62.6109	33.2951	15.1531	10.2518
Y41D4B.6	-2.04173	0.0008	0.00273799				0.170197	-2.13672	0.0752056	9.173	2.0859	2.22787	2.34708
T12F5.1	-2.04165	5e-05	0.000241988				-2.24088	0.15189	-0.0473385	67.5242	75.021	16.4007	15.8712
K02B12.5	-2.03817	5e-05	0.000241988				-2.06752	-0.0294893	-0.0588395	59.5743	58.3689	14.5047	13.925
F56H11.2	-2.03771	5e-05	0.000241988				-1.75313	0.602937	0.887523	79.0567	120.072	19.2542	35.6203
F56D2.2	-2.03768	0.02155	0.0466145				-2.21066	0.016279	-0.156702	65.048	65.7862	15.8427	14.2121
F12F6.7	-2.03517	5e-05	0.000241988				-1.74981	-0.232138	0.0532203	148.788	126.674	36.3013	37.6655
sir-2.3	-2.0347	0.00015	0.000645779	sir-2.3 encodes one of four C. elegans proteins with similarity to the Saccharomyces cerevisiae Sir2p NAD-dependent histone deacetylase.			-2.12203	-0.0551531	-0.142482	22.6091	21.7611	5.51792	4.99901
nhr-163	-2.03073	0.00105	0.00346022				-2.94102	0.107922	-0.802361	10.5629	11.3834	2.58508	1.48231
C55C3.1	-2.0264	5e-05	0.000241988				-1.44688	-1.15788	-0.578362	21.9579	9.84086	5.38994	3.60977
Y69A2AR.19	-2.02226	5e-05	0.000241988				-1.50706	-0.298529	0.216671	15.459	12.5695	3.80559	4.42229
mus-101	-2.02191	5e-05	0.000241988	mus-101 encodes a protein that contains six BRCA1 carboxy-terminal repeats and is orthologous to Drosophila Mus101 and the vertebrate TOPBP1 DNA topoisomerase 2 beta binding proteins that regulate formation of DNA replication initiation complexes; in C. elegans, mus-101 is an essential gene required for regulation of DNA replication and thus germ cell proliferation and embryonic development; mus-…			-1.97199	-0.253901	-0.203982	107.119	89.833	26.3762	22.8985
brc-1	-2.02165	5e-05	0.000241988	brc-1 encodes an ortholog of human BRCA1 (OMIM:113705, mutated in early onset breast and ovarian cancer) required for double-strand break repair via inter-sister recombination during meiosis; BRC-1 forms a heterodimer with BRD-1, which constitutes an E3 ubiquitin ligase; after irradiation, the DNA checkpoint proteins ATL-1 and MRE-11 are required for BRC-1/BRD-1 heterodimers to associate with RAD…			-2.08603	-0.0590401	-0.123412	50.0632	48.0558	12.3293	11.3185
D1005.4	-2.01929	0.0191	0.0419907				-0.71989	-1.23191	0.0674892	23.2996	9.9199	5.74754	6.0228
C18E3.3	-2.01489	5e-05	0.000241988				-0.992179	-1.09621	-0.0734953	173.179	81.0037	42.8503	40.722
ten-1	-2.01346	0.0001	0.000450889	ten-1 encodes a transmembrane protein containing EGF-like repeats that is the C. elegans ortholog of Drosophila Ten-m/Odz and vertebrate teneurins; in C. elegans, TEN-1 is required for proper development of the gonadal and pharyngeal basement membranes and for proper axonal placement and hypodermal morphogenesis; TEN-1 is expressed in the embryo and in multiple tissues during postembryonic develo…			-1.15358	-0.704946	0.154926	221.409	135.827	54.8384	61.0552
C27A12.6	-2.00492	5e-05	0.000241988				-1.54635	-0.279303	0.179265	75.6493	62.3342	18.848	21.3417
F26A1.14	-2.0049	5e-05	0.000241988		x		-1.75448	-0.167371	0.0830557	162.169	144.406	40.4048	42.7991
B0393.3	-2.0029	5e-05	0.000241988				-1.97929	-0.153484	-0.129866	104.374	93.8401	26.041	23.7993
pes-7	-2.00267	5e-05	0.000241988	pes-7 encodes an IQGAP ortholog; IQGAP proteins bind actin and CLIP-170, effect activities of the Rho family GTPases Rac1 and Cdc42, and function in cytokinesis; PES-7 is required for completing meiosis and mitosis, and for germline formation and maintenance; IQGAP's alpha-actinin domain is related distantly to alpha-actinin domains in calponin, transgelin (SM22 alpha), and the proto-oncogene Vav…			-1.83831	-0.0507084	0.113649	148.341	143.217	37.0167	40.0507
Y48B6A.6	-2.00134	5e-05	0.000241988				-2.27831	-0.0588734	-0.335835	262.832	252.323	65.6469	52.0137
Y111B2A.27	-2.00071	0.002	0.00601694				-2.22289	-0.344813	-0.566988	15.0046	11.8148	3.74931	2.53088
F25E5.4	-2.00038	5e-05	0.000241988				-1.87313	-0.248175	-0.120928	19.3683	16.3074	4.84081	4.45159
Y81B9A.2	Inf	5e-05	0.000241988		x		Inf	-3.59057	0	9.97205	0.82778	0	0
C04H5.7	Inf	5e-05	0.000241988				-0.126603	-0.791216	inf	6.14364	3.55014	0	3.25188
F12E12.6	Inf	5e-05	0.000241988				-4.27374	-0.414834	inf	25.151	18.8659	0	0.975331
F13A2.5	Inf	5e-05	0.000241988				Inf	-3.3676	0	32.8232	3.18004	0	0
F14F8.14	Inf	5e-05	0.000241988				0	inf	0	57.95	0	0	0
T06G6.5	Inf	5e-05	0.000241988				-5.42581	-1.65258	inf	71.4453	22.7247	0	0.528647
Y66C5A.2	Inf	5e-05	0.000241988				Inf	-4.63395	0	10.7534	0.433098	0	0
* Greyed boxes indicate fold changes with a q > 0.05 (not significant)

## Sheet: Hermap. Z1 Z4 daughter enriched
gene	Fold change log2(Z1/Z4 daughter-enriched, hermaphrodite)	p value of differential expression	q value of differential expression	Gene Description	Transcripts form new isoform	Genetic locus near a TRA-1 binding site	Fold change log2(Z1/Z4 daughter-enriched, male)	Fold change log2(sex biased, gonadal cells)	Fold change, log2(sex biased, whole animal)	RPKM of Hermaphrodite Z1/Z4 daughter	RPKM of Male Z1/Z4 daughters	RPKM of Hermaphrodite whole animal	RPKM of Male whole animal
F53C3.8	-5.14389	0.0016	0.00496407		x		-4.17227	-0.635709	-1.60733	137.096	213.006	3.87756	11.8145
ocam-1	-5.06407	0.00035	0.00134427	ocam-1 encodes a protein with an OCAM domain, a nematode-specific motif conserved between OCAM-1 and two other nematode ONECUT homeodomain proteins (CEH-21 and CEH-41); ocam-1 is probably derived from a ONECUT gene that lost both its cut domain and its homeodomain; ocam-1 has no obvious function in mass RNAi assays.			-4.28701	-0.889695	-1.66675	151.969	281.566	4.54275	14.4232
F17A2.13	-4.92606	0.0129	0.0298483				-4.22583	0.0147408	-0.685493	14.7212	14.5715	0.484229	0.778763
T22C8.4	-4.91703	0.00015	0.000645779		x		-4.98983	-0.721805	-0.649007	48.8658	80.5917	1.61745	2.5363
F31B9.3	-4.83777	0.0001	0.000450889				-5.04896	-0.289962	-0.0787758	59.2018	72.3806	2.07024	2.18642
R10E11.9	-4.76659	0.0005	0.00182878				-3.10396	1.08249	-0.580148	77.6727	36.6781	2.85352	4.26602
Y82E9BR.1	-4.65979	0.00015	0.000645779		x		-3.36955	0.411573	-0.878668	15.4689	11.6296	0.611959	1.1252
C03B1.4	-4.65076	5e-05	0.000241988				-4.15534	-0.0974724	-0.592893	112.67	120.546	4.48528	6.765
clec-119	-4.63355	5e-05	0.000241988				-3.12101	-0.327626	-1.84016	16.8342	21.126	0.678195	2.42828
C36B7.2	-4.51279	5e-05	0.000241988				-4.16536	-1.16594	-1.51336	69.2911	155.475	3.03524	8.66485
cyp-13A1	-4.47837	0.0002	0.000831282	cyp-13A1 encodes one of ~80 C. elegans cytochrome P450s, membrane-associated, heme-containing NADPH-dependent monooxygenases that catalyze the oxidative metabolism of a variety of exogenous and endogenous compounds.			-3.00388	2.35041	0.875926	15.1113	2.96317	0.677919	0.369401
F45C12.15	-4.45854	5e-05	0.000241988				-3.62617	0.448468	-0.383901	49.6068	36.3529	2.25625	2.9441
Y43D4A.5	-4.4571	5e-05	0.000241988				-4.71069	0.299814	0.553406	33.1841	26.9573	1.51081	1.02948
W01C9.2	-4.44881	5e-05	0.000241988				-2.51752	2.98171	1.05042	44.3267	5.61153	2.02974	0.980015
T04A6.2	-4.44421	0.0004	0.00150706				-4.97414	1.66173	2.19166	62.6574	19.8035	2.87828	0.630052
R07E5.5	-4.42992	0.00415	0.0112701				-3.72821	0.956394	0.254689	67.7693	34.9245	3.14409	2.63528
W06D4.3	-4.41956	5e-05	0.000241988				-1.65148	4.06418	1.2961	47.7496	2.85449	2.23125	0.908625
H03G16.5	-4.3604	5e-05	0.000241988		x		-4.0347	1.22913	0.903427	51.443	21.9443	2.50446	1.33893
Y82E9BR.17	-4.34507	5e-05	0.000241988				-4.08569	0.436999	0.177622	63.1769	46.6669	3.10858	2.74848
math-44	-4.30697	0.01095	0.0258949				-2.08237	3.68128	1.45668	6.88526	0.536717	0.347851	0.126733
Y51H4A.4	-4.30212	0.00035	0.00134427				-5.38526	0.175211	1.25835	36.9112	32.6899	1.87107	0.782149
C28G1.4	-4.29978	5e-05	0.000241988				-4.74326	-0.28441	0.159072	13.361	16.2725	0.678385	0.607563
fbxc-39	-4.29359	5e-05	0.000241988				-3.56979	0.201978	-0.521826	25.9149	22.5293	1.32144	1.89729
Y57G11C.39	-4.23579	5e-05	0.000241988				2.52432	6.9616	0.201493	95.4808	0.766063	5.06777	4.40718
inx-9	-4.20135	5e-05	0.000241988	inx-9 encodes an innexin, an integral transmembrane channel protein that is a structural component of invertebrate gap junctions; although the precise role of INX-9 in C. elegans development and/or behavior is not yet known, INX-9 may play a role in gonad or germline development, as INX-9 expression is detected solely in the sheath cells of the somatic gonad and particularly, the sheath cells in …			-4.76723	-0.643409	-0.0775321	78.5618	122.715	4.2705	4.50628
wht-6	-4.19314	0.00035	0.00134427				0.363259	4.40676	-0.149641	10.4306	0.491746	0.570225	0.632546
inx-8	-4.178	5e-05	0.000241988	inx-8 encodes a predicted member of the innexin family that affects fertility; expressed in sheath cells.			-4.54338	-0.413566	-0.0481891	71.487	95.2189	3.94932	4.08347
fbxa-179	-4.17221	0.0003	0.00117764				-4.81263	0.786544	1.42696	18.5821	10.7726	1.0307	0.383332
C39B5.2	-4.15536	5e-05	0.000241988				-5.0095	1.18917	2.0433	132.872	58.2719	7.45667	1.80905
C29F9.5	-4.1377	0.0129	0.0298483				-4.48257	-1.29434	-0.949466	17.4527	42.8053	0.991496	1.91473
cyp-34A6	-4.12931	5e-05	0.000241988				-3.53481	0.53778	-0.0567138	46.1775	31.8085	2.63867	2.74447
C25F9.2	-4.11103	5e-05	0.000241988				-1.53778	2.92643	0.353181	7.21511	0.949073	0.417542	0.326875
nhr-271	-4.07582	0.00545	0.0142493				-2.29822	1.64021	-0.137389	9.42427	3.02341	0.558861	0.614698
Y62H9A.1	-4.02735	0.01315	0.0303383				-1.38382	3.91378	1.27026	8.18056	0.542771	0.501685	0.207991
T04D3.1	-4.00047	5e-05	0.000241988				-4.17609	-0.0248491	0.150775	52.0165	52.9202	3.24997	2.92746
sex-1	-3.99954	5e-05	0.000241988	sex-1 encodes a DNA-binding protein that is a member of the nuclear hormone receptor superfamily of transcriptional regulators; during embryonic development, SEX-1 functions as an X chromosome signal element that transmits the primary sex-determination signal by negatively regulating transcription of xol-1, a gene whose expression levels correlate with hermaphrodite or male development (low xol-1…			-3.82906	1.13527	0.96478	120.801	54.9947	7.55245	3.86954
F19B10.10	-3.99397	5e-05	0.000241988				-4.35104	-0.728595	-0.371525	144.175	238.901	9.04865	11.7064
fbxc-42	-3.98929	0.00475	0.0126565				-5.24585	0.336306	1.59287	13.226	10.4759	0.832788	0.276078
lam-3	-3.98726	5e-05	0.000241988	lam-3 is orthologous to human LAMININ ALPHA-2 (LAMA2; OMIM:156225), which when mutated leads to merosin-deficient congenital muscular dystrophy.			-4.92967	1.1966	2.13901	110.303	48.1254	6.95511	1.57905
F23C8.7	-3.98714	5e-05	0.000241988				-4.63737	1.15095	1.80118	147.451	66.4017	9.29823	2.66803
mes-1	-3.98163	5e-05	0.000241988	The mes-1 gene encodes a receptor tyrosine kinase-like protein that is required for unequal cell divisions in the early embryonic germline; during embryonic cell divisions, mes-1 is involved in positioning of the early mitotic spindle and of associated P granules.			-4.16922	0.523468	0.711062	19.0753	13.2707	1.20749	0.73762
T21D12.7	-3.97412	5e-05	0.000241988				0.443443	4.79838	0.380822	46.8424	1.68338	2.98064	2.28913
C47D12.5	-3.97082	5e-05	0.000241988				-3.86519	-0.709901	-0.815531	76.0985	124.474	4.85334	8.54162
F54H12.5	-3.95953	5e-05	0.000241988	This gene encodes a protein containing an F-box, a motif predicted to mediate protein-protein interactions either with homologs of yeast Skp-1p or with other proteins.			-2.78944	1.5629	0.392807	28.1847	9.53966	1.81166	1.37984
ckb-3	-3.94832	5e-05	0.000241988	ckb-3 encodes a putative choline kinase; CKB-1 through CKB-4 comprise a related group ('B') of choline kinases.			-4.59352	-0.482283	0.162911	155.255	216.883	10.0573	8.9834
srsx-6	-3.94395	0.00545	0.0142493				-0.589355	2.32013	-1.03446	6.03508	1.20852	0.392135	0.803231
sdz-27	-3.92193	5e-05	0.000241988				-3.85737	-1.0403	-1.10486	152.839	314.336	10.0836	21.6876
dsl-5	-3.88806	5e-05	0.000241988	dsl-5 encodes a putative secreted protein with single DSL and EGF domains in series, somewhat like Delta/LAG-2; DSL-5 belongs to a nematode-specific family of Delta/LAG-2-like proteins that includes DSL-1, -2, -3, -5, -6, and -7.			-2.84795	3.01107	1.97096	30.6906	3.807	2.07292	0.528765
C10A4.5	-3.88801	5e-05	0.000241988				-3.81322	-0.232936	-0.307728	34.4727	40.5132	2.32845	2.88205
crn-4	-3.88512	5e-05	0.000241988				-3.11614	1.16561	0.396622	110.19	49.1201	7.45765	5.6651
nhr-206	-3.88153	5e-05	0.000241988				-2.64431	0.837112	-0.400109	29.8689	16.7195	2.02657	2.67428
T03F1.6	-3.86606	5e-05	0.000241988				-1.61746	2.34373	0.0951291	78.2657	15.4184	5.36749	5.02499
F19B10.5	-3.86243	0.011	0.0259967				-3.51803	1.03852	0.694122	9.18252	4.4703	0.631329	0.390215
Y11D7A.7	-3.83522	5e-05	0.000241988				-3.13492	0.809656	0.109353	59.1252	33.732	4.14245	3.84006
F20D6.9	-3.82546	0.00465	0.0124268				-3.54517	0.245743	-0.0345407	25.5406	21.5405	1.80158	1.84523
W06D4.2	-3.82437	0.0005	0.00182878				-2.26131	1.8436	0.280534	16.857	4.69679	1.18995	0.979669
C10A4.7	-3.75087	5e-05	0.000241988				-1.93159	2.32834	0.50906	33.3836	6.64708	2.47975	1.74247
C10A4.1	-3.74892	5e-05	0.000241988				-2.44057	0.538836	-0.769511	11.7462	8.08524	0.873699	1.48939
Y39H10B.2	-3.73872	5e-05	0.000241988				-0.510402	3.78021	0.55189	70.2628	5.1141	5.2633	3.59024
C36B7.4	-3.72734	5e-05	0.000241988				-4.38754	-0.0715085	0.588697	468.108	491.895	35.3432	23.5012
clh-3	-3.70556	5e-05	0.000241988	The clh-3 gene encodes a chloride channel homologous to the mammalian channel ClC-2.			-2.43106	2.3725	1.09799	64.1793	12.3937	4.91937	2.29816
gpn-1	-3.68861	5e-05	0.000241988	gpn-1 encodes a glypican, a heparan sulfate proteoglycan anchored to the cell membrane by a GPI linkage, that is orthologous to Drosophila Dally-like (Dlp) and mammalian glypicans (OMIM:312870, mutated in Simpson-Golabi-Behmel overgrowth syndrome); by homology, GPN-1 is predicted to function as a cell surface protein that regulates intercellular signaling, perhaps within the context of cell divis…			-4.62988	1.81865	2.75993	123.937	35.1346	9.61217	1.41906
C07B5.6	-3.64867	5e-05	0.000241988				-3.6038	0.639802	0.594934	106.122	68.1095	8.46153	5.60217
nhr-263	-3.63306	0.0056	0.014581				-1.61691	1.06908	-0.947069	19.8349	9.45377	1.59871	3.08223
C36B7.4	-3.62121	5e-05	0.000241988				-4.46841	-0.252321	0.594885	148.624	177.03	12.0781	7.99687
mom-1	-3.61297	5e-05	0.000241988	mom-1 encodes a putative O-acyltransferase orthologous to Drosophila PORCUPINE and human PORCN (OMIM:300651, mutated in focal dermal hypoplasia); MOM-1 functions as part of a Wnt/MAPK signaling pathway required maternally for endoderm induction in the early embryo; by orthology, MOM-1 is predicted to be a membrane-spanning endoplasmic reticulum protein that stimulates post-translational processin…			-3.32712	0.558883	0.27304	40.2829	27.3451	3.29237	2.72468
C27A12.4	-3.61004	5e-05	0.000241988				-4.06808	0.55408	1.01212	42.901	29.2195	3.51349	1.74205
Y38H6C.17	-3.60489	5e-05	0.000241988	Y38H6C.17 encodes a putative amino acid transporter that inhibits CEP-1- and HUS-1-dependent germline apoptosis, as do BMK-1, RAD-50, and RAD-51; Y38H6C.17 has 11 predicted transmembrane alpha-helices; Y38H6C.17 has multiple C. elegans paralogs and non-nematode orthologs, including budding yeast AVT3 and AVT4 and human SLC36A1 (OMIM:606561).			-1.50617	3.09613	0.997416	67.3484	7.87587	5.53539	2.77265
nhr-76	-3.59327	5e-05	0.000241988				-1.51928	0.396463	-1.67753	11.4383	8.68992	0.947722	3.03157
H01M10.2	-3.58528	0.00525	0.0138029				0.963838	4.31632	-0.232803	11.644	0.584468	0.970118	1.14
nhr-144	-3.58251	0.00595	0.0153613				-0.0821962	2.32063	-1.17969	77.4085	15.4957	6.46167	14.6375
T14G8.2	-3.57876	0.0022	0.00652495	This gene encodes a protein containing an F-box, a motif predicted to mediate protein-protein interactions either with homologs of yeast Skp-1p or with other proteins.			-2.66753	0.570188	-0.341046	10.2857	6.92771	0.860832	1.09039
nhr-148	-3.57581	5e-05	0.000241988				-1.86898	1.87142	0.164589	27.9453	7.63754	2.34359	2.09091
fbxc-51	-3.5674	5e-05	0.000241988				-2.6415	1.31111	0.385211	75.2004	30.3065	6.34344	4.85697
elo-7	-3.56135	0.00025	0.00100817	The elo-7 gene encodes a paralog of elo-1 and elo-2, each of which encodes a polyunsaturated fatty acid (PUFA) elongase; ELO-7 has no known function in vivo.			-2.87205	1.17068	0.481376	21.1589	9.39903	1.79234	1.28384
W01C9.1	-3.55989	5e-05	0.000241988				-1.06739	3.46126	0.968766	54.4457	4.94334	4.6167	2.35887
R07E5.6	-3.55758	0.0001	0.000450889				-1.33603	1.24949	-0.972069	13.2746	5.58325	1.12741	2.21158
fbxc-40	-3.55726	5e-05	0.000241988		x		-3.92357	-0.0791421	0.287172	100.613	106.287	8.54702	7.00434
C03B1.14	-3.53995	5e-05	0.000241988				-2.18473	2.02169	0.666479	72.3654	17.8214	6.22157	3.91986
K06A1.2	-3.53854	0.00135	0.0042874				-3.36605	0.737302	0.564809	10.4127	6.24614	0.896097	0.605801
rnh-1.2	-3.51755	5e-05	0.000241988		x		-2.63191	1.91052	1.02487	67.6762	18.0017	5.90947	2.90423
F54B11.8	-3.4632	5e-05	0.000241988		x		-4.11695	0.280538	0.934292	107.629	88.6095	9.75895	5.10685
F23D12.10	-3.4472	0.0001	0.000450889				-5.86823	0.581659	3.00269	11.2245	7.50015	1.0291	0.128398
col-181	-3.42821	0.00095	0.00317126	col-181 is homologous to the human gene PRO ALPHA 1(I) COLLAGEN (COL1A1; OMIM:120150), which when mutated leads to osteogenesis imperfecta.			-3.92779	-2.05698	-1.55739	10.6745	44.4181	0.991643	2.91862
nhr-67	-3.40089	5e-05	0.000241988	nhr-67 encodes a nuclear receptor that is orthologous to Drosophila and vertebrate tailless hormone receptors; during development, nhr-67 plays an essential role in larval development and also functions as part of a complex regulatory network that regulates vulval patterning and differentiation and thus, egg laying; specifically, nhr-67 functions to positively regulate gene expression in the vulA…			-2.90693	1.24416	0.750195	145.934	61.6063	13.8161	8.21397
K07F5.12	-3.39462	5e-05	0.000241988				0.707934	3.59413	-0.508425	22.516	1.86445	2.14096	3.04551
Y46G5A.7	-3.39287	5e-05	0.000241988	This gene encodes a protein containing an F-box, a motif predicted to mediate protein-protein interactions either with homologs of yeast Skp-1p or with other proteins.			-2.79465	0.645183	0.0469617	50.9963	32.6076	4.85493	4.69944
C49F5.6	-3.38722	5e-05	0.000241988				-2.63883	-0.118189	-0.866579	42.0656	45.6568	4.02042	7.33057
R03H10.6	-3.38718	0.008	0.0197819				-3.71987	-0.97035	-0.63766	49.6523	97.2846	4.74567	7.38333
H12D21.10	-3.38146	5e-05	0.000241988				-2.21097	2.06979	0.899299	47.7617	11.3765	4.5831	2.45721
T05A8.8	-3.34034	0.0002	0.000831282				-3.74526	-0.85138	-0.446457	57.3951	103.554	5.66672	7.72198
F28H1.1	-3.33519	5e-05	0.000241988				-1.09945	2.61281	0.377073	99.8537	16.3241	9.894	7.61836
F59B2.5	-3.32312	5e-05	0.000241988				-3.26488	0.300278	0.242045	68.1871	55.3744	6.8131	5.76079
C03C10.2	-3.30974	5e-05	0.000241988				-3.99372	0.298173	0.98216	26.5651	21.6049	2.67906	1.3562
T22B2.3	-3.29693	0.00855	0.0209484				-4.09317	-1.38756	-0.591322	5.79904	15.1723	0.59004	0.88897
lin-32	-3.28943	5e-05	0.000241988	lin-32 encodes a basic helix-loop-helix transcription factor that is required for development of several types of neurons, including the touch receptor neurons and the male sensory ray neurons.			-3.66551	0.250876	0.62696	243.367	204.522	24.8912	16.118
C50H2.4	-3.2846	0.008	0.0197819				-5.2761	-1.66196	0.32954	8.73183	27.6316	0.896072	0.713085
acdh-5	-3.28017	5e-05	0.000241988				-3.41462	-0.0843886	0.0500595	16.7517	17.7608	1.72437	1.66556
tbx-9	-3.27931	0.00015	0.000645779				-4.02592	0.471447	1.21805	22.0773	15.923	2.27391	0.977472
C29F9.6	-3.27601	5e-05	0.000241988				-3.74518	-0.0402133	0.428958	192.963	198.418	19.9203	14.7968
F44A6.3	-3.25253	0.0017	0.00523007				-0.503278	2.48577	-0.263487	45.6787	8.155	4.79297	5.75336
C29G2.1	-3.23478	0.0043	0.0116176		x		-5.61841	0.313966	2.6976	29.6317	23.8365	3.14767	0.485213
T06G6.4	-3.23201	5e-05	0.000241988				-3.95829	0.520692	1.24697	158.899	110.759	16.9118	7.12548
btb-10	-3.2302	0.0004	0.00150706				-4.20119	-0.424599	0.546387	14.9928	20.1233	1.5977	1.094
C05B5.5	-3.22154	0.00025	0.00100817	This gene encodes a protein containing an F-box, a motif predicted to mediate protein-protein interactions either with homologs of yeast Skp-1p or with other proteins.			-0.776686	3.60549	1.16063	12.7511	1.04758	1.367	0.61148
fbxa-120	-3.22074	5e-05	0.000241988	This gene encodes a protein containing an F-box, a motif predicted to mediate protein-protein interactions either with homologs of yeast Skp-1p or with other proteins; this gene's encoded protein also contains an FTH/DUF38 motif, which may also mediate protein-protein interaction.			-3.09657	0.894392	0.770221	52.8484	28.4311	5.66881	3.32378
fbxa-115	-3.21934	5e-05	0.000241988	This gene encodes a protein containing an F-box, a motif predicted to mediate protein-protein interactions either with homologs of yeast Skp-1p or with other proteins; this gene's encoded protein also contains an FTH/DUF38 motif, which may also mediate protein-protein interaction.			-2.62844	0.57098	-0.0199132	48.2004	32.4465	5.17528	5.2472
F19B10.4	-3.21847	5e-05	0.000241988				-3.01992	0.849106	0.650564	71.426	39.6506	7.67363	4.88834
T05A8.7	-3.20034	0.00075	0.00259225				-4.58298	-2.90042	-1.51779	9.26653	69.188	1.00813	2.8868
gpa-4	-3.19958	5e-05	0.000241988	gpa-4 encodes a member of the G protein alpha subunit family of heterotrimeric GTPases; it is expressed in ASI.			-3.39653	-0.192332	0.0046262	64.5168	73.7175	7.02271	7.00023
fbxb-101	-3.19915	0.00045	0.00166971				-0.411871	3.32725	0.539967	13.3096	1.32606	1.44919	0.996731
F32H2.11	-3.19099	0.0031	0.00878344				-3.16287	-0.172565	-0.200677	7.25084	8.17213	0.793973	0.912464
K01G5.3	-3.18672	0.0043	0.0116176				-1.31965	0.433569	-1.4335	6.2031	4.59295	0.681257	1.84008
nnt-1	-3.16121	5e-05	0.000241988	nnt-1 encodes a proton-pumping nicotinamide nucleotide transhydrogenase predicted to be mitochondrial.			-3.43374	-0.1432	0.129334	101.909	112.543	11.3918	10.415
F48G7.2	-3.14545	0.00145	0.00455715				-3.03981	0.284126	0.178487	12.9072	10.5999	1.45867	1.28892
C31H5.7	-3.11009	0.00045	0.00166971				-1.28786	1.61078	-0.211451	58.8368	19.2645	6.81426	7.8899
fax-1	-3.10676	5e-05	0.000241988	fax-1 encodes a conserved nuclear receptor that contains two C4-type zinc fingers and is orthologous to the vertebrate photoreceptor-specific nuclear receptor PNR (OMIM:604485, mutated in enhanced S-cone syndrome and retinitis pigmentosa); fax-1 is required for normal locomotion and neuron fate specification, including specification of the AVA, AVE, and AVK interneurons and proper axon pathfindin…			2.19262	5.72956	0.430181	55.6423	1.04867	6.45919	4.79381
col-101	-3.10138	0.00055	0.0019872	col-101 encodes a cuticle collagen; loss of col-101 via large-scale RNAi screens results in animals that are pale and slow growing.			-3.86486	-1.93295	-1.16946	11.043	42.166	1.28671	2.89416
irk-2	-3.08085	5e-05	0.000241988	irk-2 encodes an inwardly rectifying potassium channel based on sequence homology to the the human potassium channel genes KCNJ1/KCNJ2.			-4.02356	0.378618	1.32133	154.737	119.02	18.288	7.31824
syp-3	-3.07887	0.00095	0.00317126	syp-3 encodes a coiled-coil protein; SYP-3 activity is required during meiosis for chromosome synapsis and chiasma formation, specifically for proper assembly of the central region of the synaptonemal complex; thus, SYP-3 is essential activity is essential for normal embryonic development; immunolocalization studies indicate that SYP-3 is likely a structural component of the central element of th…			-1.2511	1.50043	-0.327341	39.8741	14.0934	4.7191	5.92105
C06B8.7	-3.0686	5e-05	0.000241988				-3.22787	0.134909	0.294181	51.388	46.8004	6.1252	4.99532
D2045.8	-3.05323	0.0001	0.000450889				0.920115	3.56616	-0.407186	23.6132	1.99358	2.84473	3.77239
nhr-162	-3.04883	5e-05	0.000241988				-2.05626	1.30985	0.317277	27.4748	11.0823	3.32005	2.66462
K10D3.6	-3.03811	5e-05	0.000241988				-0.409825	1.89904	-0.729251	63.3297	16.9801	7.70982	12.7812
F31D5.6	-3.0331	0.0004	0.00150706	This gene encodes a protein containing an F-box, a motif predicted to mediate protein-protein interactions either with homologs of yeast Skp-1p or with other proteins.			-3.09671	-0.124539	-0.0609305	14.5054	15.8132	1.77205	1.84849
srr-2	-2.99784	0.0072	0.0181029				-0.738227	4.93931	2.67969	5.41943	0.176634	0.678444	0.105888
ZK930.4	-2.9929	5e-05	0.000241988				-3.45354	0.70133	1.16197	41.785	25.698	5.24888	2.34573
kri-1	-2.9794	0.0001	0.000450889	kri-1 encodes an ankyrin repeat and FERM domain-containing protein orthologous to human KRIT1 (Krev interaction trapped/cerebral cavernous malformation 1, OMIM:604214); kri-1 was identified in RNAi screens for genes required for DAF-16-dependent lifespan extension in germline-depleted animals; subsequent analysis of kri-1 mutations suggests that KRI-1 is required for proper localization of DAF-16…			-1.12346	3.01994	1.164	12.5901	1.55217	1.5964	0.712434
K09C4.6	-2.97441	5e-05	0.000241988		x		-2.68364	0.605421	0.314652	60.6333	39.853	7.7148	6.20305
cul-6	-2.97438	5e-05	0.000241988	cul-6 encodes a member of the cullin family that may physically interact with SKR-3.			-2.73105	0.939467	0.696139	38.9512	20.3102	4.95615	3.05904
K09C4.7	-2.97321	0.00455	0.0121953		x		-2.82488	0.507894	0.35956	43.6358	30.6868	5.55671	4.33091
T04A6.3	-2.97028	5e-05	0.000241988		x		-4.00264	-0.0158521	1.01651	42.8962	43.3701	5.47362	2.70567
atg-10	-2.95772	0.0003	0.00117764				-2.23798	0.691029	-0.0287083	47.9556	29.7043	6.17273	6.29679
C06E2.5	-2.95075	5e-05	0.000241988				-2.1967	0.937351	0.183298	69.2106	36.1411	8.95175	7.88369
Y45F10A.3	-2.94224	0.0045	0.0120844				-2.4845	0.29923	-0.158511	96.6879	78.5769	12.5797	14.0406
nhr-163	-2.94102	0.00055	0.0019872				-2.03073	0.107922	-0.802361	11.3834	10.5629	1.48231	2.58508
R11H6.4	-2.93806	0.01505	0.0341221				-1.59232	0.948876	-0.396866	12.4173	6.4326	1.62025	2.1333
nhr-208	-2.92564	0.0046	0.0123078				-1.2502	0.889332	-0.78611	5.52321	2.98178	0.726919	1.25351
tsp-13	-2.92309	5e-05	0.000241988				1.52055	4.60285	0.159204	49.1816	2.02399	6.48432	5.80683
nhr-111	-2.91954	0.012	0.0280331	nhr-111 encodes a member of the nuclear receptor superfamily; by homology, NHR-111 is predicted to function as a ligand-dependent transcriptional regulator, but as loss of nhr-111 activity via large-scale RNAi screens does not result in any abnormalities, the precise role of NHR-111 in C. elegans development and/or behavior is not yet known; an nhr-111 reporter construct is expressed in embryos a…			-3.5247	0.101919	0.707078	5.72839	5.33768	0.757119	0.46378
M01G12.14	-2.91683	0.0068	0.0172301				-1.11894	1.65173	-0.146162	5.60032	1.78234	0.741582	0.82065
mnm-2	-2.91126	5e-05	0.000241988				-3.94149	0.312012	1.34224	264.338	212.929	35.1386	13.8589
nhr-194	-2.91039	5e-05	0.000241988		x		-2.25705	0.82218	0.16884	53.4626	30.2377	7.11108	6.32571
zif-1	-2.90979	0.00045	0.00166971	zif-1 encodes a SOCS-box protein that promotes establishment of the germ line by targetting germline proteins for cullin-dependent degradation in non-germline (somatic) cells; ZIF-1 binds germline CCCH-(zinc)-finger proteins and the E3 ubiquitin ligase subunit elongin C (ELC-1); while ZIF-1 has no obvious homologs, it may be analogous to the Drosophila SOCS-box protein GUSTAVUS, which is required…			-2.20071	0.57883	-0.130247	35.1835	23.5556	4.68171	5.12405
ZK899.2	-2.90766	5e-05	0.000241988				-2.52997	1.34066	0.962968	139.785	55.1928	18.6281	9.55621
C23G10.1	-2.90417	0.0047	0.0125416				-2.52305	0.840729	0.459607	4.57127	2.55242	0.610652	0.444057
gst-16	-2.89997	0.0008	0.00273799				-1.31351	0.791484	-0.794976	23.0331	13.3074	3.08585	5.3541
F19B2.6	-2.88507	5e-05	0.000241988				-2.32132	0.399026	-0.164723	16.4019	12.4387	2.22026	2.4888
C50A2.2	-2.87678	5e-05	0.000241988				-2.81722	-0.0357819	-0.0953409	29.8764	30.6267	4.06753	4.34542
ZK930.5	-2.86585	0.00765	0.0190519				-2.65578	-0.352271	-0.562335	10.7357	13.7049	1.47273	2.17472
C06E4.8	-2.86549	0.0039	0.0106992				-1.81124	1.35714	0.302894	10.0163	3.90991	1.37439	1.11412
nhr-140	-2.85997	5e-05	0.000241988				-2.7532	0.532538	0.425772	24.5951	17.0035	3.38776	2.52198
C24H10.3	-2.85929	0.0002	0.000831282				-1.16102	0.297012	-1.40126	38.6435	31.4534	5.32531	14.0658
D1005.2	-2.85816	5e-05	0.000241988				-0.864886	1.95217	-0.0411085	68.0783	17.5933	9.38894	9.66032
F28H6.2	-2.85254	5e-05	0.000241988				-1.84249	0.75751	-0.252545	135.696	80.2664	18.7873	22.3815
Y46G5A.8	-2.84651	0.0009	0.00302772	This gene encodes a protein containing an F-box, a motif predicted to mediate protein-protein interactions either with homologs of yeast Skp-1p or with other proteins.			-0.811236	1.76013	-0.275143	22.8341	6.74112	3.17468	3.84172
F55B12.10	-2.83518	0.0009	0.00302772				-2.37931	0.143218	-0.312647	148.512	134.477	20.8107	25.8466
F34H10.4	-2.83408	5e-05	0.000241988				-2.4423	0.217749	-0.174032	44.401	38.1807	6.22656	7.02485
T13F2.6	-2.82682	5e-05	0.000241988				-2.73812	-0.165156	-0.253858	54.8105	61.4583	7.72513	9.21139
gpa-9	-2.82339	5e-05	0.000241988	gpa-9 encodes a member of the G protein alpha subunit family of heterotrimeric GTPases; it is expressed in ASJ, PHB, PVQ, pharyngeal muscle, and the spermatheca.			-1.78053	0.626783	-0.416079	17.0937	11.0702	2.41497	3.22229
sdz-1	-2.80359	0.0009	0.00302772				-1.81259	0.172879	-0.818128	18.6366	16.532	2.66932	4.70632
sdz-12	-2.80116	0.00945	0.0228302				-5.13365	-0.634891	1.6976	5.82134	9.03949	0.835197	0.257491
B0432.8	-2.79974	0.00025	0.00100817				-2.27825	-0.036518	-0.558004	56.0455	57.4822	8.04888	11.8498
cyp-34A5	-2.79856	0.0032	0.00902471				-2.24596	0.453801	-0.0987965	5.61775	4.10161	0.807442	0.864673
H27M09.5	-2.7944	0.00305	0.00866579				-1.87663	1.02478	0.107009	8.47632	4.16598	1.22182	1.13448
T24E12.11	-2.78973	0.00015	0.000645779				-3.74591	-0.722204	0.233976	21.7386	35.8623	3.1437	2.67305
H09G03.1	-2.7749	5e-05	0.000241988		x		-3.65825	-0.41951	0.463846	28.2658	37.8048	4.12985	2.99435
ZK930.6	-2.76679	5e-05	0.000241988		x		-3.04148	0.253534	0.528232	54.5036	45.7197	8.00828	5.55297
C14C11.2	-2.76616	5e-05	0.000241988				-2.12062	0.972407	0.326862	21.837	11.1293	3.20992	2.55916
F16B12.7	-2.7653	0.0001	0.000450889				-1.78917	0.425988	-0.550142	20.2965	15.1073	2.98527	4.37111
hhat-2	-2.76006	5e-05	0.000241988	hhat-2 encodes a putative protein-cysteine N-palmitoyltransferase ('hedgehog acyltransferase') orthologous to human HHAT (OMIM: 605743) and GUP1 (HHATL; OMIM:608116), and paralogous to HHAT-1; HHAT-2 is required for normal larval development and fat accumulation in mass RNAi assays; however, because C. elegans has no HEDGEHOG homolog, the substrate and function of HHAT-2 in vivo are unclear.			-2.11306	0.945004	0.298	95.7632	49.7421	14.1363	11.4982
T21D12.9	-2.75486	5e-05	0.000241988	sma-10 encodes a protein containing leucine rich-repeats and immunoglobulin-like domains that is a member of the LRIG family of transmembrane proteins; sma-10 functions to regulate the TGFbeta signaling pathway that controls body size; consistent with genetic epistasis analysis suggesting that SMA-10 acts between the DBL-1/TGFbeta ligand and the SMA-6/TGFbeta receptor in the SMA-6/DAF-4 signaling…			-1.74392	0.749502	-0.261441	36.8345	21.9095	5.45704	6.54122
C16D2.1	-2.75316	0.0017	0.00523007				-1.44278	0.630177	-0.680207	16.1756	10.451	2.39925	3.84448
his-42	-2.75161	0.00525	0.0138029	his-42 encodes an H3 histone.			-3.27837	0.0531051	0.579865	26.0975	25.1544	3.8751	2.59254
ceh-1	-2.74915	0.00075	0.00259225	ceh-1 encodes a protein that contains a homeobox domain.			0.217044	3.81534	0.84915	24.7179	1.75581	3.6765	2.04087
dsl-6	-2.74904	0.0015	0.00469331	dsl-6 encodes a putative transmembrane protein whose extracellular domain has a single DSL and EGF domains in series, somewhat like Delta/LAG-2; DSL-6 belongs to a nematode-specific family of Delta/LAG-2-like proteins that includes DSL-1, -2, -3, -5, -6, and -7.			0.0855928	3.2864	0.451761	10.4374	1.06976	1.55256	1.13515
gbh-1	-2.7469	5e-05	0.000241988	gbh-1 encodes a predicted ortholog of human hBBOX1; expressed in the intestine and in head and body muscles.			-2.25585	1.13755	0.646499	44.7482	20.3395	6.66617	4.25854
oct-2	-2.74494	5e-05	0.000241988				-2.8582	0.138656	0.251913	93.5595	84.9861	13.9565	11.7204
C02F5.10	-2.74292	0.0061	0.0156951				-1.79166	0.814045	-0.13722	21.4089	12.1771	3.19811	3.51723
C09D4.6	-2.74034	0.00255	0.00740961				-1.00943	1.47778	-0.253131	14.4282	5.18031	2.15918	2.57329
ceh-22	-2.73205	5e-05	0.000241988	The ceh-22 gene encodes a NK-2 family homeodomain factor homologous to Drosophila TINMAN and vertebrate Nkx2-5 proteins.			-3.27654	-0.127561	0.416925	140.698	153.705	21.1767	15.8618
ham-1	-2.72606	5e-05	0.000241988	ham-1 encodes a novel protein with a winged helix DNA-binding motif; ham-1 is required for the asymmetric divisions of several neuroblasts in the developing embryo and may influence their spindle position; ham-1 mutations also exhibit HSN motor neuron migration defects; HAM-1 interacts with itself in a yeast two-hybrid screen and observations suggest that its multimerization is required for its p…			-2.09944	0.505282	-0.121338	108.832	76.6749	16.4487	17.8919
C44C10.5	-2.72546	0.00125	0.00402053		x		-2.14467	0.493255	-0.0875365	11.084	7.87427	1.67591	1.78074
D2063.4	-2.72276	0.00255	0.00740961				-2.35884	-0.179291	-0.543211	12.5606	14.2227	1.90273	2.77268
H12D21.7	-2.72088	5e-05	0.000241988				-1.15125	1.44868	-0.120948	47.6097	17.4421	7.22153	7.85305
W04A8.1	-2.71169	5e-05	0.000241988	W04A8.1 encodes a protein weakly similar to human microcephalin (MCPH1; OMIM:607117, mutated in primary microcephaly); while their primary sequence similarity is very subtle (only being detectable with psi-BLAST on NCBI-nr, using C. briggsae CBG13622 as a query sequence), both W04A8.1 and microcephalin has similar ordering of BRCT domains (one N-terminal, two C-terminal); W04A8.1 has no obvious f…			-1.83131	0.496261	-0.384118	33.6685	23.869	5.13953	6.7074
Y75B8A.23	-2.707	0.00075	0.00259225				-1.8356	0.839992	-0.0314064	121.056	67.6277	18.5396	18.9476
Y38H6C.16	-2.69409	5e-05	0.000241988				-1.91614	0.713672	-0.0642743	155.978	95.11	24.1025	25.2006
dog-1	-2.69098	5e-05	0.000241988	dog-1 encodes a predicted DEAH helicase, orthologous to the human BRCA1-binding protein BACH1 (OMIM:605882, mutated in early-onset breast cancer); DOG-1 is required for maintenance of polyguanine tracts of germline and somatic DNA, and is proposed to resolve the secondary structure that can occur in guanine-rich DNA during lagging-strand DNA synthesis.			-2.274	-0.132273	-0.549259	74.8518	82.039	11.5914	16.9621
twk-22	-2.68559	5e-05	0.000241988		x		-2.45203	0.681908	0.448344	51.4804	32.0898	8.00199	5.86453
col-63	-2.67524	5e-05	0.000241988				-4.35443	-1.33848	0.340708	12.8421	32.4756	2.01052	1.58761
fbxa-69	-2.67239	0.00045	0.00166971	This gene encodes a protein containing an F-box, a motif predicted to mediate protein-protein interactions either with homologs of yeast Skp-1p or with other proteins; this gene's encoded protein also contains an FTH/DUF38 motif, which may also mediate protein-protein interaction.			-3.56004	-2.1502	-1.26255	8.01431	35.5747	1.25718	3.01622
mbtr-1	-2.67185	5e-05	0.000241988	mbtr-1 encodes a protein with four malignant brain tumor (MBT) repeats; MBTR-1 is orthologous to Drosophila L(3)MBT and human L3MBTL (OMIM:608802) and SFMBT1 (RU1; OMIM:607319), and is paralogous to LIN-61; loss of mbtr-1 function via RNAi or mutation results in no obvious abnormalities; unlike lin-61, mbtr-1 does not appear to function as a class B synMuv gene or exhibit other pleiotropies, such…			-2.38391	0.177332	-0.110616	48.3405	42.7493	7.58583	8.19034
ZK688.7	-2.67067	5e-05	0.000241988				-1.96351	0.58155	-0.12561	117.241	78.3459	18.4132	20.0882
K08F4.3	-2.66511	5e-05	0.000241988				-1.80297	0.432041	-0.430096	53.1728	39.4124	8.38327	11.295
mut-14	-2.65733	5e-05	0.000241988	mut-14 mutants exhibit germline transposon activation, a deficient response to RNAi, resistance to co-suppression, and transgene desilencing.			-2.833	0.506639	0.682316	99.7666	70.2217	15.8143	9.8549
T02H6.9	-2.64879	0.00895	0.0218065				-2.15706	0.85693	0.365197	12.136	6.7006	1.93513	1.50236
hen-1	-2.64547	5e-05	0.000241988	hen-1 encodes a secreted protein that contains a low-density lipoprotein (LDL) receptor motif A; HEN-1 activity is required for integration of sensory stimuli and behavioral plasticity; a hen-1::GFP reporter is expressed in pharyngeal muscles, the vulva, and weakly in a subset of neurons; antibodies to HEN-1 protein detect expression exclusively in the AIY and ASE neurons, where HEN-1 appears to …			-2.61435	1.43307	1.40195	117.82	43.6338	18.8302	7.12568
C29E4.15	-2.63359	5e-05	0.000241988				-0.825047	1.49379	-0.314748	53.3199	18.9327	8.59213	10.6868
fkb-7	-2.63232	5e-05	0.000241988	fkb-7 encodes a peptidylprolyl cis/trans isomerase homologous to mammalian FK506-binding proteins; by homology, FKB-7 could function in a number of different processes including protein folding, signal transduction, and regulation of muscle contraction; however, as loss of fkb-7 function via RNA-mediated interference (RNAi) does not result in any obvious abnormalities, the precise role of FKB-7 i…			-2.4304	0.0991729	-0.102741	66.5854	62.162	10.7392	11.5319
F54D10.5	-2.62764	5e-05	0.000241988				-1.63258	0.540991	-0.454066	31.8596	21.897	5.15516	7.06203
T20F5.5	-2.62587	0.00695	0.0175646				-1.44671	0.880762	-0.298394	9.43546	5.12422	1.52862	1.87985
fncm-1	-2.62316	5e-05	0.000241988				-2.67756	-0.154457	-0.100059	53.6985	59.7666	8.71588	9.34183
C07D10.5	-2.619	5e-05	0.000241988				-2.41521	0.59048	0.386689	166.28	110.43	27.0671	20.7032
atm-1	-2.61325	5e-05	0.000241988	atm-1 encodes an ortholog of human ATM (OMIM:208900) that is required for the checkpoint response to DNA damage; human ATM encodes a phosphatidylinositol-3 kinase homolog that is biochemically activated by cellular irradiation, and mutation of ATM leads to ataxia-telengiectasia.			-2.84977	-0.530277	-0.293756	81.7561	118.073	13.3615	16.3789
T12G3.2	-2.60715	5e-05	0.000241988	The T12G3.2 gene encodes a protein that may be involved in apoptosis.			-1.62988	0.820613	-0.156658	112.148	63.4984	18.4061	20.5173
D2013.3	-2.60603	5e-05	0.000241988				-2.15079	0.339364	-0.115878	35.5882	28.1286	5.84537	6.33425
C02B8.5	-2.60344	5e-05	0.000241988	C02B8.5 encodes a homolog of the functionally active Fmrf Receptor (FR; CG2114) of D. melanogaster; it is thus possible that C02B8.5 is a receptor for one of the FMRF-like neurotransmitters in C. elegans (e.g., FLP-1 through FLP-12).			0.559288	3.7966	0.633874	23.9217	1.72147	3.93621	2.53667
clc-2	-2.5989	5e-05	0.000241988	clc-2 encodes a claudin homolog, closely similar to CLC-1, that is required for normal cohesion of apical junctions in epithelia; claudins are integral membrane proteins with four transmembrane sequences that are found in mammalian tight junctions (TJs), induce TJs when transgenically expressed in cells normally lacking them, and can mediate the specific conductance of of specific ions (e.g., mag…			-2.85208	0.161348	0.414536	100.892	90.2169	16.6538	12.4947
C06E1.1	-2.59707	0.0006	0.0021416				-0.689962	1.47241	-0.434696	24.974	9.00012	4.12755	5.57891
fbxa-83	-2.59645	5e-05	0.000241988				-1.7811	0.989532	0.174181	36.369	18.3169	6.01343	5.32952
lin-46	-2.59459	5e-05	0.000241988	lin-46 encodes one of two C. elegans paralogs of bacterial MoeA proteins and mammalian gephyrins (E domain, only); LIN-46 is predicted to function as a scaffolding protein for a developmental timing complex, and may also play a role in molybdenum cofactor biosynthesis; identified in screens for suppressors of precocious heterochronic mutations in lin-14 and lin-28, lin-46 is required for stage-sp…			-2.24502	0.599599	0.250028	103.707	68.4402	17.1695	14.4375
T01C3.1	-2.58897	5e-05	0.000241988				-2.25914	0.0342658	-0.295559	80.6001	78.7083	13.3961	16.4418
pch-2	-2.58489	5e-05	0.000241988	pch-2 encodes a putative AAA+-type ATPase orthologous to budding yeast PCH2 and human TRIP13 (OMIM:604507); PCH-2 is required for the apoptosis of pachytene cells induced by unsynapsed chromosomal pairing centers, but is dispensable for meiotic apoptosis induced by DNA damage; PCH-2-mediated apoptosis is inhibited by SYP-1 and SYP-2, while it requires HIM-8 (and probably HIM-8's paralogs, ZIM-1/-…			-2.56018	-0.0645172	-0.0892286	101.63	106.278	16.9391	18.0199
Y119C1B.1	-2.58448	0.0063	0.0161267				-1.54151	0.92492	-0.118048	8.1408	4.28784	1.35726	1.47298
Y39G10AL.1	-2.58109	0.00445	0.0119677				-2.47784	0.0839428	-0.0193068	17.1977	16.2256	2.87399	2.91271
Y87G2A.2	-2.56057	0.00255	0.00740961				-0.370949	2.09319	-0.0964308	51.7029	12.1172	8.76409	9.3699
W01A11.1	-2.56046	5e-05	0.000241988		x		-1.59891	1.016	0.0544531	107.635	53.2239	18.2465	17.5706
cog-1	-2.55691	5e-05	0.000241988	cog-1 encodes the C. elegans ortholog of the vertebrate Nkx6 homeodomain proteins; cog-1 activity is required for multiple aspects of reproductive system development, including connection of uterus to the vulva and vulval cell specification, as well as for specification of left/right asymmetry in the ASE taste receptor sensory neurons where cog-1 acts in ASER to suppress the ASEL cell fate; cog-1…			0.0560689	1.60343	-1.00955	77.9402	25.6497	13.2451	26.6662
T20B12.4	-2.54529	0.00265	0.00766782	T20B12.4 is orthologous to the human gene INTERLEUKIN 2 RECEPTOR, GAMMA (SEVERE COMBINED IMMUNODEFICIENCY) (IL2RG; OMIM:308380), which when mutated leads to disease.			-3.2458	0.523853	1.22436	6.7677	4.70701	1.1594	0.496205
cdt-1	-2.54429	5e-05	0.000241988	cdt-1 encodes the C. elegans ortholog of the replication-licensing factor Cdt1; CDT-1 activity is essential for DNA replication; CDT-1 levels are negatively regulated by a CUL-4-containing ubiquitin ligase complex.			-2.11368	-0.106808	-0.53742	67.8132	73.0242	11.6253	16.8727
ZK1053.2	-2.53924	0.0003	0.00117764				-1.78588	1.33688	0.583518	7.19673	2.84901	1.23807	0.82621
gpr-2	-2.53795	5e-05	0.000241988	gpr-2 encodes a protein containing a GPR (G Protein Regulator)/GoLoco motif characteristic of guanine nucleotide exchange factors specific for G-alpha GTPases; GPR-2 appears to function redundantly during early embryogenesis and germ-line development to regulate chromosome and spindle movements during cell division; GPR-2 likely acts as a positive regulator of G protein signaling and specifically…			-1.96147	-0.0163058	-0.592786	82.7188	83.6591	14.2431	21.4809
F34D10.9	-2.53788	5e-05	0.000241988				-2.633	0.423926	0.519045	19.7849	14.7475	3.40686	2.37742
M05D6.9	-2.53627	0.01705	0.0380191				-2.21931	0.622635	0.305675	63.5134	41.2509	10.949	8.85841
hpr-9	-2.53368	5e-05	0.000241988				-1.92312	0.352023	-0.258533	46.605	36.5143	8.04859	9.62822
T12G3.4	-2.53	5e-05	0.000241988				-2.30574	0.806335	0.582081	196.467	112.346	34.0161	22.7227
Y39E4B.5	-2.52877	5e-05	0.000241988				-1.87698	-0.518246	-1.17003	18.9042	27.0748	3.27585	7.37119
nhr-139	-2.50566	5e-05	0.000241988				-2.22486	0.358613	0.0778067	17.2991	13.4918	3.0461	2.88617
fbxa-2	-2.50323	0.00045	0.00166971	This gene encodes a protein containing an F-box, a motif predicted to mediate protein-protein interactions either with homologs of yeast Skp-1p or with other proteins; this gene's encoded protein also contains an FTH/DUF38 motif, which may also mediate protein-protein interaction.			-1.63816	0.49208	-0.372986	14.2696	10.1457	2.5169	3.25946
taf-11.2	-2.50078	5e-05	0.000241988				-0.400171	2.07983	-0.0207794	14.2713	3.37575	2.52146	2.55804
F19B10.1	-2.49915	5e-05	0.000241988				-2.92414	-1.16614	-0.741151	118.178	265.203	20.9034	34.9402
fbxa-72	-2.49729	5e-05	0.000241988		x		-2.26925	-0.257725	-0.48576	33.4648	40.0102	5.92692	8.29961
B0284.2	-2.49694	0.0004	0.00150706				-3.4805	-1.16094	-0.177388	8.55323	19.1253	1.51522	1.71346
msh-4	-2.49137	0.00445	0.0119677	msh-4 is a partial duplication of the him-14 locus, which encodes the C. elegans MSH4 ortholog; as currently annotated in WormBase, msh-4 can encode a protein nearly identical to HIM-14 residues 631-737, differing only at three amino acids; msh-4(RNAi) results in no apparent defects.			-1.30173	0.556268	-0.633369	42.4564	28.8729	7.55036	11.712
K02E10.6	-2.49079	0.0009	0.00302772				-0.598503	1.48899	-0.403298	16.1138	5.74074	2.86679	3.79141
K10E9.1	-2.48921	5e-05	0.000241988				-3.07952	-0.592682	-0.00237153	95.9284	144.665	17.0852	17.1133
C04E12.12	-2.47543	5e-05	0.000241988				-1.94369	0.298901	-0.232843	43.4187	35.2938	7.80724	9.17467
F42C5.4	-2.4725	5e-05	0.000241988				-2.7546	-0.147939	0.13416	22.3486	24.7619	4.02674	3.66917
sago-1	-2.46613	5e-05	0.000241988	sago-1 encodes an Argonaute homolog that is partially required for the amplification phase of RNAi responses; a multiply mutant strain (MAGO), consisting of ppw-1(tm914), sago-1(tm1195), sago-2(tm894), F58G1.1(tm1019), C06A1.4(tm887), and M03D4.6(tm1144) alleles, is completely resistant to both germline and somatic RNAi; sago-1 is genetically redundant with ppw-1 and sago-2, with any one of these…			-2.42259	0.0548719	0.0113293	93.188	89.7102	16.8648	16.7329
Y55F3BR.8	-2.4642	5e-05	0.000241988				-1.89335	0.458881	-0.111966	47.9892	34.9146	8.69654	9.39835
cutl-14	-2.46394	5e-05	0.000241988				-1.33484	1.44169	0.312587	53.4911	19.6921	9.69532	7.80663
clc-5	-2.46331	5e-05	0.000241988	clc-5 encodes a claudin homolog that may be required for normal cohesion of apical junctions in epithelia; CLC-5 is worm-specific, with obvious homologs only in C. elegans; CLC-5 has no obvious function in mass RNAi assays; claudins are integral membrane proteins with four transmembrane sequences that are found in mammalian tight junctions (TJs), induce TJs when transgenically expressed in cells …			-2.40767	0.276585	0.22095	64.9053	53.5821	11.7693	10.098
F23C8.1	-2.45955	5e-05	0.000241988				-3.23917	-0.0577192	0.721901	26.4125	27.4906	4.80187	2.91137
K03H9.3	-2.45735	5e-05	0.000241988				-0.360207	2.05955	-0.0375847	26.7777	6.4237	4.87571	5.0044
C34G6.5	-2.44797	5e-05	0.000241988				-1.87306	0.121546	-0.453372	60.0113	55.1625	10.9981	15.0591
col-71	-2.43531	5e-05	0.000241988				-1.6656	0.596879	-0.17283	26.6032	17.5896	4.9185	5.54447
C41G7.3	-2.43474	5e-05	0.000241988				1.99252	4.51901	0.0917478	20.2471	0.883093	3.74484	3.51411
set-32	-2.42983	5e-05	0.000241988	set-32 encodes a divergent histone H3 lysine-9 (H3K9) methyltransferase homolog with a SET domain; SET-32 has no obvious non-nematode orthologs, but several paralogs (SET-6, SET-13, SET-15, SET-19, SET-20, and SET-21); set-32(ok1457) has no obvious mutant phenotype, and SET-32 has no obvious function in mass RNAi assays.			2.29643	5.30783	0.581571	63.4026	1.60063	11.7667	7.86293
T21H8.5	-2.425	5e-05	0.000241988				-2.05083	0.42638	0.0522037	225.394	167.722	41.9705	40.479
B0432.7	-2.42443	5e-05	0.000241988				-2.07774	0.155603	-0.191082	94.4759	84.8164	17.5993	20.0917
cdk-2	-2.4228	5e-05	0.000241988		x		-2.21982	-0.326641	-0.529614	59.1825	74.2202	11.0372	15.9327
Y39B6A.42	-2.42141	0.0005	0.00182878				-2.51462	0.936817	1.03003	54.1977	28.312	10.1173	4.95446
M02D8.3	-2.42025	5e-05	0.000241988				-2.24563	-0.234028	-0.40865	73.84	86.8442	13.795	18.3121
C47E12.6	-2.4191	5e-05	0.000241988				-1.07455	1.08004	-0.264502	68.1532	32.2375	12.7428	15.307
sago-2	-2.41773	0.00395	0.0108144	sago-2 encodes an Argonaute homolog that is partially required for the amplification phase of RNAi responses; a multiply mutant strain (MAGO), consisting of ppw-1(tm914), sago-1(tm1195), sago-2(tm894), F58G1.1(tm1019), C06A1.4(tm887), and M03D4.6(tm1144) alleles, is completely resistant to both germline and somatic RNAi; sago-2 is genetically redundant with ppw-1 and sago-1, with any one of these…	x		-1.44668	1.40447	0.433414	5.30663	2.00462	0.993137	0.735425
C33A11.2	-2.40619	0.002	0.00601694				-3.05143	-0.0155806	0.629663	39.7659	40.1977	7.50198	4.84874
F21G4.1	-2.40442	5e-05	0.000241988				-2.51681	0.369816	0.48221	70.5609	54.6057	13.3279	9.54117
T19B10.5	-2.40395	5e-05	0.000241988	T19B10.5 encodes a protein with partial similarity to human PERIAXIN (PRX; OMIM:605725), which when mutated leads to Dejerine-Sottas neuropathy.			-1.26738	0.569423	-0.567151	85.0108	57.2877	16.0625	23.7981
dna-2	-2.40369	5e-05	0.000241988	dna-2 encodes the C. elegans ortholog of the yeast and vertebrate Dna2 replication helicases; by homology, DNA-2 is predicted to function as an endonuclease and an ATP-dependent helicase that is involved in DNA replication and repair; in C. elegans, DNA-2 activity is required maternally and zygotically to maintain normal rates of cell division and for proper germ-line, embryonic, and larval devel…			-2.61753	-0.4059	-0.192067	76.8288	101.792	14.5191	16.5866
C24H12.5	-2.40125	5e-05	0.000241988				-2.29218	-0.0444414	-0.15351	75.0493	77.3971	14.2069	15.8019
C39B10.3	-2.39461	5e-05	0.000241988				-2.5706	0.125729	0.301714	64.1809	58.8244	12.2055	9.90218
F42C5.3	-2.39422	0.00475	0.0126565				-1.58696	0.708519	-0.0987419	9.67647	5.92149	1.8407	1.9711
F25B3.5	-2.38785	5e-05	0.000241988				-3.44973	-0.38633	0.67555	55.8518	73.0019	10.6715	6.68134
F13E6.3	-2.38369	0.0003	0.00117764		x		-0.477104	1.01002	-0.896565	17.5377	8.70818	3.36056	6.25612
Y97E10AL.1	-2.38191	0.0145	0.0330305				-1.14506	0.7448	-0.492048	10.2774	6.13307	1.97178	2.77319
Y54G2A.36	-2.37759	5e-05	0.000241988				-1.2104	0.69552	-0.471673	42.1687	26.0386	8.11454	11.2526
K09E3.6	-2.37702	5e-05	0.000241988				-2.37482	0.548186	0.545985	60.4413	41.3346	11.6353	7.96932
hpr-17	-2.37398	5e-05	0.000241988				-1.98053	0.250838	-0.142615	55.5268	46.6652	10.7118	11.8248
abts-4	-2.36995	5e-05	0.000241988	abts-4 encodes an anion transporter; ABTS-4::GFP fusion proteins are expressed solely in the intestine, with highest levels seen in the most anterior and posterior gut cells and subcellular localization restricted to the basolateral membrane.			-2.52211	0.0576367	0.209794	58.5206	56.2287	11.3209	9.78877
che-14	-2.36897	5e-05	0.000241988	che-14 encodes a protein with a sterol-sensing domain; CHE-14 protein is involved in the exocytotic secretion of lipid-modified proteins at the apical surface of certain epithelial cells.			-2.16407	-0.000881885	-0.205782	58.614	58.6499	11.3468	13.0863
F56C11.4	-2.36539	5e-05	0.000241988				-2.94581	-0.602994	-0.0225783	139.07	211.229	26.9886	27.4143
T16H12.2	-2.36422	0.0073	0.0183168				0.00797035	1.05976	-1.31244	13.5948	6.52159	2.64039	6.55772
fbxc-52	-2.36337	5e-05	0.000241988				-1.98873	0.153333	-0.221304	104.476	93.9413	20.3034	23.6695
C01G5.7	-2.36149	0.0036	0.00997887				0.726423	3.12903	0.0411241	27.8124	3.17911	5.41203	5.25994
ins-37	-2.35938	0.0218	0.0470843	ins-37 encodes an insulin-like peptide.		Present in N2 L2s	-2.48645	-0.0964736	0.0305883	9.70982	10.3813	1.89219	1.8525
T05H10.4	-2.35889	5e-05	0.000241988				-1.92056	-0.0510951	-0.489427	36.2672	37.5747	7.06996	9.92542
set-21	-2.35224	5e-05	0.000241988	set-21 encodes a putative histone H3 lysine-9 methyltransferase that postpones polyglutamine aggregation in vivo, and that is predicted to function in transcriptional repression; SET-21 has no non-nematode orthologs, but is paralogous to SET-6, SET-15, and SET-32; SET-21 protein is specifically cleaved by CED-3, both in a genomic expression screen and in an in vitro assay; set-21(RNAi) has no obv…			-2.26674	-0.196906	-0.282408	30.3785	34.821	5.94939	7.23578
nhr-211	-2.35157	0.0007	0.0024465				-1.57203	0.619265	-0.160279	9.56722	6.22829	1.87453	2.09479
cyd-1	-2.35133	5e-05	0.000241988	cyd-1 encodes a cyclin D homolog that is required for escape from G1 cycle arrest in postembryonic blast cells, affects movement and larval viability, and may physically interact with CDK-46 and CKI-1; expressed embryonically primarily in the head, ventral cord, tail, and is later expressed primarily in the seam cells and in the somatic gonad.			-1.98322	-0.205684	-0.573797	47.1497	54.3746	9.2397	13.7527
scc-1	-2.34662	5e-05	0.000241988	scc-1 encodes a member of the Rad21/Rec8-like family of cohesion proteins that affects embryonic viability, fertility, the rate of embryonic cell divisions and the incidence of male progeny; interacts with ATL-1, F56D12.5, and F11E6.1 based on yeast two-hybrid assays, and is expressed in nondividing embryonic and germline nuclei.			-2.13955	-0.220276	-0.427345	137.795	160.526	27.0914	36.4314
C50D2.10	-2.3448	0.00715	0.0180007		x		-0.158556	1.39632	-0.789918	100.716	38.2616	19.8264	34.2794
ZC84.6	-2.34129	5e-05	0.000241988				1.05723	3.1317	-0.26682	4.97441	0.56755	0.981618	1.18104
T14F9.2	-2.33198	5e-05	0.000241988				-2.20544	0.281432	0.154896	118.019	97.1033	23.4401	21.0538
F49E2.2	-2.33083	5e-05	0.000241988				-1.71432	1.13162	0.515116	57.6675	26.3196	11.4626	8.02077
K03H1.7	-2.32893	0.0001	0.000450889				-1.80212	0.249988	-0.276818	102.409	86.116	20.3827	24.694
Y119D3B.11	-2.32571	5e-05	0.000241988				-2.43917	-0.354847	-0.241393	84.1701	107.641	16.7899	19.8479
wee-1.3	-2.32513	5e-05	0.000241988				-2.23896	-0.203905	-0.290078	68.2823	78.6484	13.6262	16.6608
K02G10.3	-2.31701	5e-05	0.000241988				-2.07507	0.9621	0.720163	28.4916	14.625	5.7178	3.47087
F26F4.8	-2.30659	5e-05	0.000241988				-1.54567	0.16425	-0.596668	87.4124	78.0061	17.6694	26.72
nhr-177	-2.29919	5e-05	0.000241988				-0.13232	1.8438	-0.323062	27.4763	7.6545	5.58256	6.98369
chk-1	-2.29566	5e-05	0.000241988	chk-1 encodes a CHK1-like serine threonin protein kinase that affects fertility.			-2.44274	-0.293969	-0.146891	140.208	171.896	28.5568	31.6175
F23C8.8	-2.29298	0.00555	0.014472				-0.0940068	2.44207	0.243098	7.84989	1.44453	1.6018	1.35341
B0432.9	-2.29085	5e-05	0.000241988				-1.71721	0.340649	-0.23299	52.2459	41.2579	10.6767	12.548
C10A4.3	-2.28784	5e-05	0.000241988				-2.3356	0.268453	0.316211	117.368	97.4398	24.0347	19.3041
ZC239.5	-2.28739	0.00035	0.00134427				-1.84773	0.431467	-0.00819035	30.3282	22.4886	6.21261	6.24798
rsa-2	-2.2804	5e-05	0.000241988				-1.825	-0.214553	-0.669949	86.4362	100.296	17.7921	28.3075
M03C11.6	-2.2796	5e-05	0.000241988				-2.27444	0.264228	0.259073	46.6308	38.8269	9.60387	8.02523
F22E5.13	-2.27924	5e-05	0.000241988				-1.54883	0.943073	0.212667	58.6531	30.5069	12.0829	10.4268
Y48B6A.6	-2.27831	5e-05	0.000241988				-2.00134	-0.0588734	-0.335835	252.323	262.832	52.0137	65.6469
M79.3	-2.27642	5e-05	0.000241988				-0.88922	0.708577	-0.67862	34.6605	21.2096	7.15426	11.4512
nhr-195	-2.27609	5e-05	0.000241988				-1.33968	0.998841	0.0624291	19.2441	9.62979	3.97307	3.80481
Y47D3A.28	-2.27585	5e-05	0.000241988				-1.98986	-0.108412	-0.394402	61.8173	66.6416	12.7647	16.7779
C04G2.11	-2.27529	0.00035	0.00134427				-2.54866	0.560976	0.834344	9.21956	6.24942	1.9045	1.06811
sel-7	-2.27466	5e-05	0.000241988	sel-7 encodes a novel protein with two predicted PEST sequences that is conserved in the related nematode C. briggsae and several parasitic nematodes, but has no known homologs in other organisms; sel-7 was identified in screens for suppressors of dominant lin-12 mutations that result in vulvaless and egg-laying defective animals; although loss of SEL-7 function via mutation or RNAi results in no…			-0.609501	1.78471	0.119547	102.574	29.7706	21.1981	19.5124
F16B12.4	-2.27398	5e-05	0.000241988				-1.87265	0.206418	-0.19492	105.042	91.0389	21.7184	24.8602
ZC302.2	-2.27007	5e-05	0.000241988				-1.7747	0.265614	-0.229761	38.4755	32.0057	7.97671	9.35382
dsh-2	-2.26961	5e-05	0.000241988	dsh-2 encodes one of three C. elegans Dishevelled (Dsh) homologs; during embryonic development, dsh-2 functions in the Wnt signaling pathway that specifies endoderm and orients the division axis of the EMS blastomere; dsh-2 is also required for many neuronal cell fate specifications and for asymmetric cell division in the early somatic gonad; dsh-2 is additionally required for proper hypodermal m…			-2.21885	-0.213305	-0.264059	134.764	156.237	27.9482	33.5616
csc-1	-2.26572	5e-05	0.000241988				-1.65764	0.051326	-0.556746	125.343	120.962	26.0647	38.3398
H16D19.4	-2.26382	5e-05	0.000241988		x		-2.06735	0.3398	0.143333	54.6017	43.1436	11.3692	10.2939
nhr-18	-2.26326	5e-05	0.000241988	The nhr-18 gene encodes a member of the superfamily of nuclear receptors, which is one of the most abundant class of transcriptional regulators; nuclear receptors have a well conserved DNA binding domain and a less conserved C-terminal ligand binding domain; the human homolog of nhr-18, CYP21, when mutated leads to congenital adrenal hyperplasia (OMIM:201910).			-1.20291	0.416688	-0.643662	30.5579	22.8922	6.36525	9.94436
T09B9.4	-2.25986	5e-05	0.000241988	T09B9.4 is orthologous to the human gene PUTATIVE CYTOSKELETAL PROTEIN (D10S170; OMIM:601985), which when mutated leads to disease.			-1.9343	-0.0291937	-0.354758	63.7887	65.0926	13.3186	17.0314
C01H6.9	-2.25902	5e-05	0.000241988	C01H6.9 encodes a homolog of haploid germ cell-specific nuclear protein kinase (haspin) that specifically binds GOA-1 in yeast two-hybrid assays; C01H6.9 is expressed in PHB sensory neurons and PVT interneurons in the tail, several unidentified neurons in the head (with projections to the nose and nerve ring), and intestinal cells, with mainly nuclear localization; C01H6.9 has no obvious function…			-2.1167	-0.360236	-0.502564	62.6947	80.4772	13.0978	18.556
nhr-256	-2.24644	5e-05	0.000241988				-1.6048	0.478149	-0.163496	62.4246	44.8145	13.1556	14.7342
Y37A1A.4	-2.24567	0.02165	0.0467948				-2.7334	-1.16856	-0.680833	30.1414	67.7543	6.35552	10.1883
taf-6.1	-2.24506	0.00065	0.00229613				-1.25811	0.370703	-0.616247	41.3957	32.0156	8.73223	13.3855
ptr-8	-2.244	5e-05	0.000241988	ptr-8 encodes a nematode-specific member of the sterol sensing domain (SSD) proteins, distantly paralogous to Drosophila PATCHED (PTC) and human PTCH (OMIM:601309, mutated in basal cell nevus syndrome); PTR-8 is weakly required for normal molting from L4 to adult stages; PTR-8 is also required for normal growth to full size and locomotion; PTR-8 is expressed in hypodermis.			-2.57856	0.0356867	0.370249	93.6577	91.3694	19.7712	15.2959
T12F5.1	-2.24088	5e-05	0.000241988				-2.04165	0.15189	-0.0473385	75.021	67.5242	15.8712	16.4007
F48F7.3	-2.23913	0.0011	0.00360002				-1.84007	1.09182	0.692754	14.1171	6.6233	2.99019	1.84994
F48G7.10	-2.23734	0.00765	0.0190519				-1.80173	0.357863	-0.077742	15.9047	12.4108	3.37303	3.55977
C28C12.1	-2.23307	0.00525	0.0138029				-0.841866	1.66911	0.277907	10.6418	3.34628	2.26357	1.86696
K05C4.3	-2.22779	0.0002	0.000831282				-2.57374	-0.406413	-0.060461	8.543	11.3228	1.8238	1.90186
B0432.6	-2.22697	5e-05	0.000241988				-1.85108	0.212921	-0.162962	110.487	95.3266	23.6007	26.423
sto-1	-2.22542	5e-05	0.000241988				-1.47111	0.0811474	-0.673159	52.274	49.4149	11.1781	17.8241
B0303.14	-2.22328	5e-05	0.000241988				-1.57004	0.305439	-0.347792	37.1438	30.0566	7.95451	10.123
F23C8.9	-2.22323	5e-05	0.000241988				-2.15114	0.0269248	-0.0451591	102.99	101.086	22.0566	22.758
Y111B2A.27	-2.22289	0.00315	0.00890604				-2.00071	-0.344813	-0.566988	11.8148	15.0046	2.53088	3.74931
ztf-16	-2.21718	5e-05	0.000241988				-0.369211	1.69527	-0.152699	161.837	49.9747	34.8048	38.6907
D1044.2	-2.21585	5e-05	0.000241988				-1.71276	0.41882	-0.0842662	128.542	96.1538	27.6698	29.3341
F01G4.4	-2.21098	5e-05	0.000241988				-1.59921	0.513562	-0.0982074	58.9847	41.3183	12.74	13.6374
F56D2.2	-2.21066	0.00925	0.0224184				-2.03768	0.016279	-0.156702	65.7862	65.048	14.2121	15.8427
ZC168.3	-2.20631	5e-05	0.000241988				-1.82228	0.0569492	-0.327078	85.7196	82.4018	18.5745	23.3011
W01A8.2	-2.20011	5e-05	0.000241988				-1.85132	0.4678	0.119006	69.3985	50.1797	15.1025	13.9067
ent-2	-2.19947	5e-05	0.000241988				-2.39091	0.0564792	0.247917	163.904	157.612	35.6848	30.0506
B0212.3	-2.19801	5e-05	0.000241988				-1.88758	-0.00990692	-0.320335	21.3925	21.5399	4.66224	5.82137
Y71G12B.1	-2.19104	5e-05	0.000241988				-2.07086	-0.0299308	-0.150111	113.85	116.237	24.9324	27.6664
D1086.3	-2.19081	0.00065	0.00229613				-1.66366	1.41312	0.885981	17.9347	6.73445	3.92822	2.12564
F31C3.5	-2.18877	5e-05	0.000241988				-1.52785	0.382864	-0.278056	153.385	117.633	33.6432	40.7944
fbxc-36	-2.18699	0.0024	0.00703403				-2.14778	-0.820571	-0.859788	8.95965	15.8237	1.96762	3.57077
F45G2.3	-2.18663	5e-05	0.000241988				-2.25773	-0.176032	-0.104927	85.4058	96.489	18.7606	20.1759
Y54G2A.40	-2.18553	5e-05	0.000241988				-1.79919	-0.188622	-0.574962	27.5686	31.4192	6.06046	9.0279
B0432.13	-2.18547	5e-05	0.000241988				-1.70113	0.297412	-0.186935	65.2239	53.0734	14.3388	16.3225
ndx-2	-2.18416	5e-05	0.000241988	ndx-2 encodes a NUDIX hydrolase; by sequence comparison, NDX-2 is predicted to be orthologous to human NUDT5 which, in vitro, possesses ADP-sugar diphosphatase activity; in C. elegans, loss of ndx-2 activity via RNA-mediated interference (RNAi) does not result in any obvious abnormalities, consistent with the proposed nonessential roles for Nudix proteins in eliminating potentially toxic nucleoti…			-1.80528	0.922461	0.543576	48.7881	25.741	10.7353	7.36515
Y65B4BR.8	-2.184	5e-05	0.000241988				-1.44964	0.245144	-0.489211	137.673	116.159	30.297	42.5273
F54E7.8	-2.18338	5e-05	0.000241988				-1.48816	0.232003	-0.463225	77.1148	65.6596	16.9775	23.4055
T27A1.1	-2.18068	0.02155	0.0466145				-2.47285	0.493005	0.785176	9.02502	6.41267	1.99067	1.15515
zwl-1	-2.17609	5e-05	0.000241988				-2.46024	-0.330945	-0.0468021	120.37	151.406	26.6348	27.513
gpr-1	-2.17517	5e-05	0.000241988	gpr-1 encodes an extremely similar (97% identity) paralog of GPR-2; GPR-1 (and GPR-2) proteins have two N-terminal tetratricopeptide-like motifs and a C-terminal GoLoco/GPR (G protein regulatory) motif, the latter of which has also been found in mammalian AGS3 and Drosophila Pins; GPR-1 is required for normally asymmetrical cleavage of one-cell embryos; GPR-1 and GPR-2 form a high molecular weigh…			-2.26441	-0.216086	-0.126853	84.1258	97.7187	18.6268	20.3387
F36D3.1	-2.17503	5e-05	0.000241988				-1.63662	0.293507	-0.244908	58.7439	47.9301	13.0081	15.4148
fbxa-11	-2.17238	5e-05	0.000241988	This gene encodes a protein containing an F-box, a motif predicted to mediate protein-protein interactions either with homologs of yeast Skp-1p or with other proteins; this gene's encoded protein also contains an FTH/DUF38 motif, which may also mediate protein-protein interaction.			-1.36249	0.295805	-0.514085	73.653	59.9991	16.3395	23.3343
T02E1.8	-2.17185	5e-05	0.000241988				-1.2025	1.05447	0.0851116	144.467	69.5574	32.061	30.2243
T07C12.12	-2.17023	5e-05	0.000241988				-1.81527	0.280338	-0.0746218	58.4957	48.1652	12.9963	13.6862
K06B9.4	-2.16828	0.00135	0.0042874				-1.56512	-0.0844808	-0.68764	8.24243	8.7395	1.83374	2.95351
K11D2.5	-2.16746	0.01795	0.0397579				-0.846775	1.12384	-0.196842	31.9418	14.6572	7.11033	8.14977
rgs-11	-2.16504	0.00725	0.0182116				-1.94884	-1.13258	-1.34878	6.10943	13.395	1.36225	3.46961
brd-1	-2.16428	5e-05	0.000241988	brd-1 encodes an ortholog of the BRCA1-associating protein BARD1 (OMIM:601593), associated with susceptibility to breast cancer; BRD-1 forms a heterodimer with BRC-1, which constitutes an E3 ubiquitin ligase; after irradiation, the DNA checkpoint proteins ATL-1 and MRE-11 are required for BRC-1/BRD-1 heterodimers to associate with the E2 ubiqutin-conjugating enzyme LET-70/Ubc5 and with RAD-51, an…			-2.10202	-0.0211279	-0.0833842	66.9458	67.9334	14.9352	15.8238
F13A7.14	-2.1615	5e-05	0.000241988				-1.35165	0.461749	-0.348093	63.5798	46.1656	14.2116	18.0897
F07H5.10	-2.16112	0.0001	0.000450889				-1.44384	0.637388	-0.0798951	20.4728	13.1615	4.57735	4.83799
Y17G7B.4	-2.15817	5e-05	0.000241988				-1.59592	0.347534	-0.214718	83.5564	65.6692	18.7199	21.7241
K09H9.2	-2.15759	5e-05	0.000241988				-1.93581	0.0784482	-0.14333	107.343	101.662	24.0589	26.5719
set-10	-2.15651	0.00055	0.0019872	set-10 encodes a divergent ortholog of human SMYD1 (OMIM:606846), SMYD2 (OMIM:610663), and SYMD3 (OMIM:608783); SET-10 is paralogous to SET-14, SET-18, and SET-30; SET-10 has no obvious function in individual RNAi assays of vulval development, or in mass RNAi assays.			-1.17884	0.744128	-0.233539	62.9076	37.5576	14.1101	16.5895
Y47D3A.1	-2.1537	5e-05	0.000241988				-2.14624	-0.0723238	-0.0797926	22.6073	23.7695	5.08065	5.36957
ZK1058.5	-2.15326	5e-05	0.000241988				-0.908035	1.00736	-0.237864	86.1589	42.8602	19.3689	22.8407
F13A2.2	-2.15121	0.01375	0.0315628				-4.72291	-1.24483	1.32686	81.599	193.382	18.3698	7.32283
ung-1	-2.14852	5e-05	0.000241988	ung-1 encodes a uracil-DNA glycosylase; UNG-1 is required for genomic stability in somatic cells, and possibly also in germline, as well as for the recruitment of ATL-1 and RAD-51 to chromatin after depletion of dUTPase by dut-1(RNAi); ung-1(qa7600) or ung-1(RNAi) partially suppresses the lethality of dut-1(RNAi).			-1.48758	0.166287	-0.494655	57.4423	51.1887	12.9558	18.2545
F32E10.5	-2.1484	5e-05	0.000241988				-1.76431	0.0828561	-0.30124	80.7533	76.2462	18.2149	22.4444
san-1	-2.14657	0.00025	0.00100817	san-1 encodes the C. elegans ortholog of the Saccharomyces cerevisiae spindle checkpoint protein Mad3p; san-1 is essential for the mitotic spindle checkpoint activity in response to stimuli such as microtubule depolymerization or anoxia, in which microscopically visible movement ceases and cell cycle progression reversibly arrests; san-1 has also been reported to be essential for normal embryonic…			-1.99188	0.049276	-0.105409	111.498	107.754	25.1817	27.0905
cku-80	-2.14364	5e-05	0.000241988	cku-80 encodes an ortholog of human XRCC5 (Ku80; OMIM:194364, antigen of systemic lupus erythematosus); CKU-80 is required for resistance to ionizing radiation (IR) in somatic tissues (such as motor neurons, vulva, uterus, or somatic gonad) and in endoreduplicating intestinal cells, but not in the germline (e.g., in dog-1-induced lesions); CKU-80 is required for growth on high NaCl, probably beca…			-1.72997	0.0189081	-0.394763	90.7843	89.6023	20.5453	27.0114
spr-3	-2.13726	5e-05	0.000241988				-1.61189	0.0755333	-0.449838	94.759	89.9254	21.5398	29.4209
C09F9.3	-2.13521	5e-05	0.000241988		x		-3.52209	-0.632329	0.754551	37.8244	58.6303	8.6101	5.10347
com-1	-2.13289	5e-05	0.000241988	com-1 encodes an ortholog of budding yeast Sae2p, Arabidopsis AtCOM1, and human RBBP8 (CTIP; OMIM:604124) and C20orf151; like its yeast ortholog, COM-1 is probably required for completing meiotic recombination; meiotic chromosomes in com-1 mutants pair normally, but form irregular chromatin aggregates instead of diakinesis bivalents; while meiotic DNA double-strand breaks (DSBs) are formed, they …			-1.44884	0.253299	-0.430744	53.0302	44.491	12.0909	16.2977
Y105E8A.8	-2.13263	5e-05	0.000241988				-1.86208	0.254917	-0.0156384	71.0918	59.5774	16.2118	16.3885
F13A2.9	-2.13211	0.01405	0.0321574		x		-3.86	-1.3619	0.365988	44.2891	113.834	10.1034	7.83963
K07A1.13	-2.13087	0.00175	0.00536043				-2.16866	0.156021	0.193809	18.0757	16.2229	4.12706	3.60827
R06C7.6	-2.12825	0.0002	0.000831282				-1.41295	0.671314	-0.0439886	56.0623	35.2034	12.8234	13.2204
C48B4.8	-2.1269	0.00185	0.00562005				-2.25523	0.448666	0.57699	15.8926	11.6449	3.6386	2.43917
lin-26	-2.12624	0.00485	0.0128883	lin-26 encodes a zinc-finger protein that shares a unique C2H2 motif together with LIR-1, LIR-2, and LIR-3; during development, lin-26 activity is required for proper differentiation of non-neuronal ectodermal cells and the somatic gonad epithelium; LIN-26 is expressed in many different cell types including the rectal rep, somatic gonad, glial, and hypodermal cells; ectopic LIN-26 expression duri…			-1.37406	0.139819	-0.61236	80.4954	73.0603	18.4378	28.1869
F11E6.7	-2.12504	5e-05	0.000241988				-2.29614	-0.436773	-0.265677	130.84	177.101	29.9942	36.059
Y106G6A.4	-2.12403	0.01195	0.0279318				-2.89166	0.515607	1.28324	8.46769	5.92314	1.94253	0.798131
cye-1	-2.12336	5e-05	0.000241988	cye-1 encodes a homolog of the G1 cell cycle regulator cyclin E; CYE-1 is required for progression through the G1 phase of the cell cycle and for endoreduplication in intestinal cells, and is required maternally both for embryonic development and for the proper execution of several post-embryonic lineages (e.g. vulval development); CYE-1 is provided maternally and expressed ubiquitously in nuclei…			-1.92776	-0.0547709	-0.250375	84.534	87.805	19.4015	23.0784
B0432.10	-2.12326	5e-05	0.000241988				-1.81877	0.300155	-0.00433182	69.8031	56.6916	16.0218	16.07
sir-2.3	-2.12203	0.0002	0.000831282	sir-2.3 encodes one of four C. elegans proteins with similarity to the Saccharomyces cerevisiae Sir2p NAD-dependent histone deacetylase.			-2.0347	-0.0551531	-0.142482	21.7611	22.6091	4.99901	5.51792
C17E4.11	-2.12117	5e-05	0.000241988				-1.88633	0.505631	0.270793	95.0289	66.9338	21.8435	18.1053
gly-6	-2.12095	5e-05	0.000241988				-1.78643	-0.0897351	-0.424255	96.7298	102.937	22.2378	29.8404
Y54F10BM.13	-2.12077	0.00805	0.019888				-1.53152	0.0264194	-0.56283	41.8479	41.0886	9.62185	14.2131
lpd-2	-2.1184	5e-05	0.000241988				-0.689547	1.06193	-0.366923	58.9105	28.2177	13.5672	17.4963
R119.5	-2.11624	5e-05	0.000241988				-2.41524	-0.283811	0.0151905	69.8173	84.996	16.1032	15.9345
K02E7.6	-2.1136	5e-05	0.000241988				-2.4536	-0.53008	-0.190081	35.8495	51.767	8.28372	9.45029
Y47D3B.4	-2.11079	5e-05	0.000241988				-2.19389	-0.14551	-0.0624184	20.7461	22.9477	4.80312	5.01548
ZC308.4	-2.10588	0.0022	0.00652495				-1.06239	0.505245	-0.53824	6.69132	4.71431	1.55446	2.25738
F48A11.4	-2.10483	5e-05	0.000241988				-1.55379	0.296443	-0.254602	49.1395	40.0122	11.4239	13.6288
F15D4.5	-2.10399	5e-05	0.000241988				-1.33108	0.163645	-0.609264	64.4497	57.5386	14.9919	22.8699
F14B8.6	-2.10306	5e-05	0.000241988				-2.52656	0.176029	0.599522	68.1325	60.3066	15.8588	10.4664
W01C9.4	-2.10142	0.0092	0.0223221				-1.55949	1.98249	1.44057	5.98155	1.51365	1.39388	0.513536
C08B11.8	-2.10137	5e-05	0.000241988				-1.58122	0.719707	0.199553	53.168	32.2847	12.3901	10.7896
sys-1	-2.10116	5e-05	0.000241988	sys-1 encodes a novel protein that contains three divergent armadillo repeats; during gonadogenesis, SYS-1 functions in a Wnt/MAPK signaling pathway as a dosage-dependent beta-catenin-like transcriptional coactivator required for specification of distal cell fates; consistent with its role as a beta-catenin, SYS-1 interacts, in yeast two-hybrid and coimmunoprecipitation assays, with the POP-1/TCF…			-1.80922	0.087215	-0.204724	69.4225	65.3501	16.1804	18.6473
Y42H9AR.2	-2.09894	0.021	0.0455826				-3.24707	0.123255	1.27138	5.92642	5.44113	1.3834	0.573093
nhr-25	-2.0989	5e-05	0.000241988	nhr-25 encodes a nuclear hormone receptor orthologous to Drosophila Ftz-F1; NHR-25 is required for embryogenesis, molting, vulval and gonadal development, and hypodermal expression of acn-1; nhr-25 is expressed in gonads and loaded into embryos as a maternal transcript; nhr-25 is zygotically expressed in progeny of the E cell, and then in hypodermis and gut; the role of NHR-25 in molting may be e…			-1.18565	0.626391	-0.286857	148.147	95.9689	34.5829	42.1905
ZK250.2	-2.09734	0.0059	0.0152544				-2.51903	2.38615	2.80784	11.9029	2.27693	2.78157	0.397234
F56C11.5	-2.09491	0.00015	0.000645779				-1.87848	0.132427	-0.0839977	65.0665	59.3598	15.231	16.1441
Y69A2AR.28	-2.09386	5e-05	0.000241988				-1.18081	0.190256	-0.7228	185.756	162.806	43.5137	71.8142
nhr-286	-2.08966	5e-05	0.000241988				-1.73714	0.563442	0.21092	31.0062	20.9814	7.28447	6.29368
srsx-25	-2.08901	0.0003	0.00117764				-2.6101	-0.183749	0.33734	17.6233	20.0172	4.14221	3.27856
Y63D3A.4	-2.08875	5e-05	0.000241988				-1.8896	0.245756	0.0466055	81.567	68.7914	19.1751	18.5656
fem-3	-2.08732	5e-05	0.000241988	fem-3 encodes a novel protein that promotes male development in all tissues.		Present in N2 L2s and L3s, and spe-11 and glp-4 young adults	-0.703151	0.617125	-0.767043	42.0759	27.4322	9.9012	16.8496
brc-1	-2.08603	5e-05	0.000241988	brc-1 encodes an ortholog of human BRCA1 (OMIM:113705, mutated in early onset breast and ovarian cancer) required for double-strand break repair via inter-sister recombination during meiosis; BRC-1 forms a heterodimer with BRD-1, which constitutes an E3 ubiquitin ligase; after irradiation, the DNA checkpoint proteins ATL-1 and MRE-11 are required for BRC-1/BRD-1 heterodimers to associate with RAD…			-2.02165	-0.0590401	-0.123412	48.0558	50.0632	11.3185	12.3293
pig-1	-2.086	5e-05	0.000241988	pig-1 encodes an ortholog of the human MELK serine/threonine kinase (OMIM:607025); PIG-1 is cytoplasmic, and is required for normal polarity in asymmetrical cell divisions yielding apoptotic cells versus neurons; whereas normal HSN/PHB and Q.p neuroblast divisions yield daughter cells that differ in size, those of pig-1 mutants are abnormally equal in size, and produce excess neurons; pig-1 acts …			-2.21788	-0.391898	-0.260016	145.529	190.951	34.2769	41.0463
W06D11.1	-2.08331	0.02165	0.0467948				-2.69282	0.393175	1.00269	6.23255	4.74579	1.47071	0.733987
sbp-1	-2.08285	0.0004	0.00150706	sbp-1 encodes a basic helix-loop-helix (bHLH) transcription factor homologous to the mammalian Sterol Regulatory Element Binding Proteins (SREBPs, OMIM:184756, overexpression of nuclear form of SREBP-1c is associated with insulin resistance and features of congenital generalized lipodystrophy); in C. elegans, SBP-1 activity is required for normal lipid metabolism and wild-type levels of lipogenic…			-1.87027	0.119603	-0.0929805	39.3381	36.2084	9.28565	9.90381
ect-2	-2.08227	5e-05	0.000241988	ect-2 encodes, by alternative splicing, two isoforms of a putative RHO guanine nucleotide exchange factor (RhoGEF) required for cytokinesis of early embryos and epidermal P cells, as well as cell polarity of early embryos and migration of epidermal P cells; ECT-2 is thus required for normal vulval differentiation and locomotion, along with fertility and embryonic viability; ECT-2 also activates L…			-2.13751	-0.473657	-0.418416	112.149	155.733	26.4832	35.3937
duo-1	-2.07856	5e-05	0.000241988				-2.17796	-0.175893	-0.0764919	52.5669	59.3829	12.4453	13.1229
ced-6	-2.07817	5e-05	0.000241988	ced-6 encodes an Src homology (SH) 3 and phosphotyrosine-binding (PTB) domain-containing adaptor protein, orthologous to human CED-6/GULP, that is required for cell corpse engulfment during apoptosis; CED-6 is bound by the phosphotyrosine binding motif in the cytoplasmic tail of the transmembrane protein CED-1, and and within phagocytic cells this interaction may be part of a signal transduction …			-1.87237	0.452889	0.247087	137.29	100.301	32.5123	27.3947
ced-3	-2.07579	5e-05	0.000241988	The ced-3 gene encodes a protease required for apoptosis.			-1.57479	0.224979	-0.276018	17.6371	15.0904	4.18361	5.06572
F47G3.3	-2.07503	5e-05	0.000241988				-2.10594	-0.0485366	-0.0176238	88.8625	91.903	21.0899	21.3491
C35D10.8	-2.0725	5e-05	0.000241988				-1.87166	0.25249	0.0516551	82.3149	69.099	19.5702	18.8819
Y39B6A.40	-2.07245	0.00015	0.000645779				-1.61997	0.518175	0.0656932	40.15	28.0349	9.54585	9.12093
pri-1	-2.06956	5e-05	0.000241988	pri-1 encodes a homolog of the DNA polymerase alpha-primase subunit D that is required in embryos for the normal timing of embryonic cell divisions, much as DIV-1 is.			-1.94881	-0.266189	-0.386937	121.88	146.576	29.0356	37.9673
K02B12.5	-2.06752	5e-05	0.000241988				-2.03817	-0.0294893	-0.0588395	58.3689	59.5743	13.925	14.5047
Y56A3A.33	-2.0658	0.0211	0.0457747				-1.64284	0.108468	-0.314492	44.1088	40.9141	10.5356	13.1017
pos-1	-2.06572	5e-05	0.000241988	pos-1 encodes a CCCH-type zinc-finger protein; during embryogenesis, maternally provided POS-1 is essential for proper fate specification of germ cells, intestine, pharynx, and hypodermis; POS-1's role in cell fate specification is likely as a translational regulator, as POS-1 is required, in posterior blastomeres, for positive regulation of apx-1 mRNA translation and negative regulation of glp-1…			-1.7617	0.625646	0.321621	27.8423	18.0454	6.6506	5.32161
F43D9.1	-2.06547	5e-05	0.000241988				0.127633	1.96632	-0.22678	11.1872	2.86287	2.67273	3.12768
ZC204.2	-2.065	5e-05	0.000241988				-1.76325	0.0870057	-0.214746	135.645	127.707	32.4173	37.6203
tag-52	-2.0599	5e-05	0.000241988				-2.07959	-0.0686304	-0.048943	110.575	115.962	26.5194	27.4345
T10B5.2	-2.05891	0.0006	0.0021416				-0.941942	0.629586	-0.487383	10.2878	6.64963	2.46904	3.46134
F25E5.5	-2.05671	5e-05	0.000241988	This gene encodes a protein containing an F-box, a motif predicted to mediate protein-protein interactions either with homologs of yeast Skp-1p or with other proteins.			-2.06671	-0.03468	-0.0246822	43.1117	44.1606	10.3625	10.5413
C56E6.2	-2.05572	5e-05	0.000241988				-0.860258	0.906489	-0.288973	41.9449	22.3768	10.0889	12.3264
srsx-7	-2.05471	0.0055	0.0143605				-3.36409	0.888298	2.19768	6.22933	3.3654	1.49938	0.326847
Y71G12B.6	-2.05179	5e-05	0.000241988				-1.5286	0.352	-0.171197	139.78	109.517	33.7127	37.9603
Y39A1A.8	-2.0511	0.00015	0.000645779				-1.29688	0.665005	-0.0892179	43.2791	27.2956	10.4432	11.1095
sid-1	-2.04743	5e-05	0.000241988	sid-1 encodes a dsRNA channel with conserved human (OMIM:606816) and mouse homologs; SID-1 functions to enable passive (ATP-independent) uptake of double-stranded RNA (dsRNA) and is required cell autonomously for systemic RNA interference (RNAi) and for efficient reduction of multicopy transgene expression (repeat-induced silencing); SID-1 is not, however, required for export of RNA silencing fro…			-1.49734	0.503514	-0.0465727	37.8592	26.7053	9.15871	9.4592
unc-84	-2.04686	5e-05	0.000241988	unc-84 encodes a transmembrane protein that contains a SUN domain with homology to S. pombe Sad1 and affects nuclear migration and anchoring of various cell types together with UNC-83 and ANC-1, thereby affecting coordinated locomotion, vulval formation, and egg laying; UNC-84 is localized to the nuclear envelope and requires LMN-1 for this localization, and it is expressed in the nuclear envelop…			-1.50319	0.18709	-0.356571	61.9286	54.3966	14.9874	19.1896
ceeh-1	-2.04654	5e-05	0.000241988	ceeh-1 encodes a soluble epoxide hydrolase (sEH) orthologous to human ABHD7 and ABHD9; recombinant CEEH-1 is biochemically active in vitro on epoxyeicosatrienoic acids and leukotoxins (EpOMEs); conversely, CEEH-1 is inhibited by urea-based antagonists of mammalian sEH that elevate EpOME levels when fed to C. elegans; perhaps because of genetic redundancy with its paralog CEEH-2, CEEH-1 has no obv…			-1.29115	1.33206	0.576671	39.9249	15.8582	9.66438	6.48006
C44B7.11	-2.04572	5e-05	0.000241988				-2.36898	0.23799	0.561245	76.215	64.6247	18.4593	12.5102
T10E9.8	-2.04473	5e-05	0.000241988				-2.20787	0.0567062	0.219841	65.8396	63.3019	15.9574	13.702
twk-5	-2.04305	5e-05	0.000241988	twk-5 encodes one of 44 C. elegans TWK (two-P domain K+) potassium channel subunits that contain two pore-forming domains and four transmembrane domains; as loss of TWK-5 function via RNA-mediated interference (RNAi) does not result in any abnormalities, the precise role of TWK-5 in C. elegans development and/or behavior is not yet known; TWK-5 may, however, function redundantly with other TWK ch…			-3.01658	-0.432306	0.541223	50.1982	67.7369	12.1806	8.37036
npp-22	-2.04287	5e-05	0.000241988	npp-22 encodes a nuclear pore complex protein that inhibits DHC-1 in vivo, and that is required for normal nuclear pore complexes; NPP-22 is orthologous to human TMEM48 and budding yeast NDC1; npp-22(RNAi) suppresses the lethality of conditional dhc-1 mutations, as well as the spindle length and cytokinesis defects of dhc-1(or195), indicating that NPP-22 negatively regulates dynein; npp-22(tm1845…			-1.86737	-0.00795289	-0.183457	100.039	100.592	24.2775	27.5696
mes-4	-2.0392	5e-05	0.000241988	mes-4 encodes a SET domain-containing protein that also contains three plant homeodomain (PHD) fingers; MES-4 is required maternally for normal germline development, but in contrast to MES-2, -3, and -6, does not appear to be required for somatic anteroposterior patterning; in germline development, MES-4 activity is essential for regulating active chromatin states and for excluding the MES-2/MES-…			-1.95499	-0.278562	-0.362774	111.552	135.311	27.1404	34.8997
tag-63	-2.03686	5e-05	0.000241988				-2.13439	-0.150902	-0.0533727	55.2234	61.3125	13.4576	13.9648
T25E12.5	-2.03188	0.00015	0.000645779				-1.63967	0.00445834	-0.387756	16.9584	16.9061	4.14693	5.42567
skpt-1	-2.02816	5e-05	0.000241988	This gene encodes a protein containing an F-box, a motif predicted to mediate protein-protein interactions either with homologs of yeast Skp-1p or with other proteins; this gene's encoded protein also contains leucine-rich repeats.			-1.82304	-0.0465598	-0.251687	35.8067	36.9811	8.77862	10.4518
Y56A3A.30	-2.02737	5e-05	0.000241988				-2.61199	-0.791449	-0.206837	64.9466	112.41	15.9315	18.3874
F09F7.5	-2.02631	5e-05	0.000241988	F09F7.5 encodes, by alternative splicing, three isoforms of an unfamiliar protein required for in conjunction with LIN-35 for normally large brood size, in conjunction with CLK-2 for normally rapid growth, and for normally short lifespan; F09F7.5 binds equally well to Cdc42 and Rac GTPases in vitro, probably through its N-terminal P21-Rho-binding domain; F09F7.5 has no obvious orthologs outside o…			-1.21945	0.710797	-0.0960615	32.0068	19.5556	7.8571	8.39808
ztf-21	-2.02627	0.00195	0.00588752				-1.97892	-0.440461	-0.487809	11.0296	14.9676	2.70765	3.79697
C42C1.3	-2.02535	0.00875	0.0213755				-0.408107	0.845891	-0.771357	10.7817	5.9986	2.64847	4.52061
Y4C6B.1	-2.02382	0.00025	0.00100817				-1.549	0.171489	-0.303333	97.4882	86.5623	23.973	29.5825
gem-4	-2.02256	5e-05	0.000241988	gem-4 encodes a Ca[2+]-dependent phosphatidylserine binding protein (copine) that antagonizes GON-2 in gonadal cell division, with no other obvious function in normal animals; GEM-4 is highly similar to three human proteins, copine I, copine III, and KIA1599 (40% identity over 590 residues); GEM-4 is also similar to its C. elegans paralog, F26D10.4 (73% identity over 637 residues), with at least …			-2.31639	-0.294726	-0.000896354	69.2055	84.891	17.0329	17.0435
D2096.12	-2.02146	5e-05	0.000241988				-1.32422	0.46948	-0.227758	49.9062	36.0435	12.2924	14.3945
rad-51	-2.02069	5e-05	0.000241988	rad-51 encodes two isoforms of a protein orthologous to S. cerevisiae Rad51p and Dmc1p, and to E. coli RecA, and paralogous to C30A5.2; RAD-51 proteins are probably required for meiotic recombination; while dispensable for viability and meiotic synapsis, RAD-51A/B are required for normal chromosomal morphology, univalent formation, dissociation of chiasmata, hyperresistance of meiotic pachytene n…			-1.86144	0.166886	0.00763804	125.09	111.426	30.8272	30.6644
ZK616.2	-2.0185	0.00135	0.0042874				-1.46478	0.543999	-0.00971616	80.0321	54.8914	19.7532	19.8866
Y53F4B.9	-2.01756	5e-05	0.000241988				-2.11992	-0.34845	-0.246091	100.803	128.342	24.8959	29.5262
nhr-170	-2.01544	0.00055	0.0019872				-1.90751	0.685658	0.577723	10.2558	6.37625	2.53665	1.69961
F26F4.5	-2.01185	5e-05	0.000241988				-1.68031	0.211975	-0.119573	85.2317	73.5852	21.1336	22.9598
F17C11.10	-2.00971	5e-05	0.000241988				-2.37945	-0.471627	-0.101895	141.304	195.943	35.089	37.6569
pif-1	-2.00742	5e-05	0.000241988	pif-1 encodes a DNA helicase; based upon its similarity to Saccharomyces cerevisiae Pif1p, PIF-1 is predicted to function as a negative regulator of telomerase activity that acts by displacing telomerase from the ends of DNA; as loss of pif-1 activity via large-scale RNAi screens results in no obvious abnormalities, the precise role of pif-1 in C. elegans development and/or behavior is not yet kn…			-2.05344	-0.472862	-0.426841	26.6161	36.9395	6.6199	8.89904
C15F1.5	-2.00659	0.0086	0.0210564		x		-1.08999	0.697445	-0.219158	10.2542	6.32338	2.55186	2.97051
C37A2.6	-2.00493	0.0002	0.000831282				-1.78793	0.36282	0.145821	32.9761	25.6437	8.21594	7.4261
Y48G1A.1	-2.00214	5e-05	0.000241988				-1.66365	0.240773	-0.097716	56.7057	47.9896	14.1554	15.1474
F14H12.7	Inf	5e-05	0.000241988				-4.40621	-1.07365	inf	18.3244	38.5683	0	1.81898
* Greyed boxes indicate fold changes with a q > 0.05 (not significant)
