# Supplementary material for: Cell-Specific mRNA Profiling of the Caenorhabditis elegans Somatic Gonadal Precursor Cells Identifies Suites of Sex-Biased and Gonad-Enriched Transcripts
Source: G3 (Bethesda). 2015 Oct 23;5(12):2831–41. doi: 10.1534/g3.115.022517 (PMC4683654; doi:10.1534/g3.115.022517)
Supplement: Supporting Information [file supp_g3.115.022517_TableS3.xlsx]

## Sheet: Gonadal sex-biased transcripts
		Sex-biased transcripts in gonadal cells at later time point
Negative fold change values indicate male-bias and gonad-enrichment. Positive fold change values indicate hermaphrodite-bias and gonad-depletion.
		Greyed boxes indicate fold changes with a q > 0.05 (not significant)
gene	Fold change log2(sex biased, gonadal cells)	p value of differential expression	q value of differential expression	Gene Description	Selected enriched GO terms from DAVID Bioinformatic Resource	Mammalian ortholog is also sex-biased (Jameson et al. 2012)	Transcripts form new isoform	Genetic locus near a TRA-1 binding site	Contains ACTTKAAC motif	Fold change, log2(sex biased, whole animal)	Fold change log2(Z1/Z4 daughter-enriched, male)	Fold change log2(Z1/Z4 daughter-enriched, hermaphrodite)	RPKM of Male Z1/Z4 daughters	RPKM of Hermaphrodite Z1/Z4 daughters	RPKM of Male whole animal	RPKM of Hermaphrodite whole animal
C45G7.4	-6.91115	0.00775	0.0192689		ion binding					-0.0312618	-1.56614	5.31375	36.3978	0.30242	12.2919	12.0285
D1009.3	-5.93576	5e-05	0.000241988							-0.40874	-2.13336	3.39367	130.317	2.12892	29.7028	22.3746
T16G12.9	-5.45627	5e-05	0.000241988							-2.21053	-4.7886	-1.54286	67.1265	1.52895	2.42874	0.52474
T24E12.3	-5.38081	0.01305	0.0301416							-1.01253	-4.66744	-0.299161	27.9294	0.670311	1.09906	0.544779
F40H7.12	-4.94879	0.0228	0.0489185							0.0337309	-3.97414	1.00838	19.6763	0.637099	1.25201	1.28163
egl-5	-4.8194	5e-05	0.000241988	egl-5 encodes a homeodomain transcription factor, orthologous to Drosophila Abd-B and the vertebrate Hox9-13 proteins, that is required for specification of the HSN cell fate and of cell fates within the tail region; EGL-5 is expressed in the posterior of the animal.	regulation of transcription, homeobox					0.00457411	-0.491546	4.33243	102	3.61256	72.5486	72.779
B0238.9	-4.70001	5e-05	0.000241988							-2.07009	-3.91198	-1.28205	256.045	9.8508	17.0096	4.05075
T26C12.3	-4.46919	5e-05	0.000241988		ion binding					-0.375904	-0.988567	3.10472	57.0034	2.5736	28.7285	22.1388
set-12	-4.33852	5e-05	0.000241988	set-12 encodes a putative histone H3 lysine-9 methyltransferase with no non-nematode orthologs; neither set-12(n4442) nor set-12(RNAi) have any obvious phenotypes.						-0.619444	-4.74138	-1.02231	21.1141	1.04364	0.789362	0.513812
F35B3.1	-4.14712	0.01405	0.0321574		proteolysis					0.807028	-2.22631	2.72784	10.5188	0.593687	2.24792	3.93297
clec-12	-4.11105	0.0007	0.0024465							-0.166873	0.333466	4.27765	12.2394	0.708289	15.4221	13.7376
cutl-5	-4.07779	5e-05	0.000241988							0.055466	-1.82947	2.30378	38.364	2.27189	10.7944	11.2175
F58E6.11	-4.03278	0.00035	0.00134427							-0.0701587	-0.276028	3.68659	45.2506	2.76463	37.3707	35.5969
lin-29	-3.99132	0.00045	0.00166971	lin-29 encodes a zinc finger transcription factor of the C2H2 type that affects the heterochronic development of the vulva, egg laying system, male gonad, cuticle, and the molting cycle; expressed in uterine and vulval muscle cells, seam cells, pharynx, head neurons, ventral cord neurons, preanal ganglion, distal tip cells, anchor cell, vulval cells, male-specific linker cell, and cells in the ta…	tissue morphogenesis, ion binding					-0.574306	-2.09354	1.32348	35.949	2.26036	8.42302	5.65698
glp-1	-3.91838	5e-05	0.000241988	glp-1 encodes an N-glycosylated transmembrane protein that, along with LIN-12, comprises one of two C. elegans members of the LIN-12/Notch family of receptors; from the N- to the C-terminus, GLP-1 is characterized by ten extracellular EGF-like repeats, three LIN-12/Notch repeats, a CC-linker, a transmembrane domain, a RAM domain, six intracellular ankyrin repeats, and a PEST sequence; in C. elega…	EGF-like, glycoprotein, transmembrane, disulfide bond, ankryin, ion binding					-0.296277	-3.13866	0.483446	141.165	9.3363	16.0286	13.0529
C29F7.6	-3.90949	5e-05	0.000241988	C29F7.6 encodes a putative histone H3 di/trimethyllysine-27 (H3K27me2/me3) demethylase; C29F7.6 contains a C-terminal JmjC domain, and is homologous to human JMJD3, UTX (OMIM:300128), and UTY (OMIM:400009); C29F7.6 is expected to antagonize transcriptional repression by polycomb repressor complexes, which mark stem cells (and presumably germline) by H3K27me3-mediated repression of somatic genes; …		x				-0.678524	-4.59085	-1.35989	6.28784	0.418434	0.260925	0.163027
ztf-11	-3.84002	5e-05	0.000241988		regulation of transcription, ion binding					-0.461792	0.534628	3.91285	57.2441	3.99734	82.922	60.2083
ceh-26	-3.83981	5e-05	0.000241988	ceh-26 encodes a protein that contains a prospero-related homeodomain; expressed in nuclei of the adult head, tail neurons, and one cell in the postdeirids.	regulation of transcription, homeobox					0.213951	-0.531146	3.52262	72.6585	5.07444	50.28	58.3178
T22E5.3	-3.81975	5e-05	0.000241988		immunoglobulin-like, fibronectin type III					-0.615559	-3.73093	-0.526749	23.6534	1.67508	1.78144	1.1627
T24E12.9	-3.77988	5e-05	0.000241988							-0.350622	-3.63782	-0.208559	45.6418	3.3228	3.66665	2.87556
C09D4.2	-3.73654	0.00015	0.000645779							-0.479027	-0.329381	2.92814	25.691	1.92739	20.4469	14.6699
hlh-3	-3.6977	5e-05	0.000241988	hlh-3 encodes a basic helix-loop-helix transcription factor homologous to Drosophila Achaete-scute; in vitro, HLH-3 can heterodimerize, and bind an E-box-containing probe, with HLH-2, the C. elegans E/daughterless ortholog with which it is coexpressed in the nuclei of embryonic neuronal precursors.	regulation of transcription					-0.69587	-0.404314	2.59752	39.9146	3.07618	30.1593	18.6184
T24D5.3	-3.6948	5e-05	0.000241988							-1.63362	-5.62772	-3.56654	69.0641	5.33342	1.39682	0.450165
T24E12.10	-3.65075	5e-05	0.000241988							-0.172286	-4.07815	-0.599682	72.1414	5.74379	4.2711	3.79032
Y59A8B.21	-3.60703	5e-05	0.000241988							-1.51269	-0.699904	1.39444	98.0381	8.0458	60.3536	21.1513
Y81B9A.2	-3.59057	0.0079	0.0195856				x			0	Inf	Inf	9.97205	0.82778	0	0
R04B5.5	-3.57286	0.006	0.0154744	R04B5.5 encodes one of two C. elegans sorbitol dehydrogense orthologs; by homology the product of R04B5.5 is predicted to catalyze the reversible oxidation of sorbitol to fructose in the presence of NAD+; in the embryo, an R04B5.5::gfp fusion is expressed in body wall muscle, gut, and tail hypodermis.	ion binding					0.237407	0.311357	4.12163	7.29372	0.612929	9.05058	10.6695
ZK177.11	-3.53259	5e-05	0.000241988							-2.79329	-3.04225	-2.30295	255.182	22.0513	30.9771	4.46866
C11E4.6	-3.40596	5e-05	0.000241988		ankyrin					-0.280316	-0.121363	3.00428	44.3288	4.18204	40.7523	33.5558
M60.7	-3.38695	5e-05	0.000241988		ankyrin					-1.19095	-2.5271	-0.331101	21.1742	2.0241	3.67344	1.60902
Y6B3B.1	-3.37748	5e-05	0.000241988				x			0.156346	-3.88277	-0.348946	114.393	11.0072	7.75475	8.64237
F13A2.5	-3.3676	0.00055	0.0019872							0	Inf	Inf	32.8232	3.18004	0	0
pes-8	-3.36167	5e-05	0.000241988	pes-8 encodes a novel protein that contains a proline-rich region and a predicted transmembrane domain, but no otherwise recognizably conserved domains; pes-8 was identified in promoter trapping screens and based on large-scale RNA-mediated interference (RNAi) screens, appears to be required for egg laying, germline development, locomotion, and regulation of adult lifespan; a pes-8 reporter is ex…			x			-0.80898	-3.63601	-1.08332	31.8342	3.09692	2.56062	1.46156
fbxb-72	-3.32799	0.00765	0.0190519							1.47538	-1.5725	3.23087	6.62364	0.659588	2.22703	6.19241
uvt-3	-3.3059	0.00055	0.0019872							0.146032	-0.893662	2.55827	21.1026	2.13383	11.3584	12.5683
K10G6.4	-3.2279	0.00025	0.00100817							-0.899211	1.54879	3.87748	10.9767	1.1716	32.1148	17.2193
F19B10.2	-3.11761	5e-05	0.000241988							-1.55937	-4.45291	-2.89467	48.0048	5.53082	2.19192	0.743716
ztf-22	-3.10563	0.00105	0.00346022		ion binding			Present in spe-11 young adults		0.0503423	0.780463	3.93643	7.40514	0.860291	12.7197	13.1714
T03E6.9	-3.08029	0.0006	0.0021416							0.296989	-4.75026	-1.37298	15.1586	1.79225	0.563233	0.691976
H16O14.2	-3.07256	5e-05	0.000241988							-0.00443639	-0.128386	2.93974	132.958	15.8046	121.638	121.264
kcc-2	-2.97935	5e-05	0.000241988	kcc-2 encodes a potassium chloride cotransporter; in C. elegans, KCC-2 activity is required for effecting inhibitory neurotransmission and normal synaptic development in the HSNs (hermaphrodite-specific neurons) that control egg laying; KCC-2 shows chloride transporter activity in functional assays.						-0.0906363	0.271116	3.15983	58.4132	7.40689	70.4896	66.1973
fasn-1	-2.96232	5e-05	0.000241988	fasn-1 encodes a putative fatty acid synthase, orthologous to human FASN (OMIM:600212); CEP-1 is required for fully normal fasn-1 expression in vivo; CEP-1 drives transcription of luciferase reporters whose promoters contains either of two putative CEP-1 binding sites (FAS-T1 and FAS-T2) found in the fasn-1 gene, and this activity is partially lost by mutation of conserved CEP-1 residues (R298 or…	ion binding	x				-0.30071	-0.77705	1.88456	187.399	24.0447	109.358	88.7829
T05A8.7	-2.90042	5e-05	0.000241988							-1.51779	-4.58298	-3.20034	69.188	9.26653	2.8868	1.00813
F23D12.5	-2.8934	5e-05	0.000241988	F23D12.5 encodes a putative histone H3 di/trimethyllysine-27 (H3K27me2/me3) demethylase; F23D12.5 contains a C-terminal JmjC domain, and is homologous to human JMJD3, UTX (OMIM:300128), and UTY (OMIM:400009); F23D12.5 is expected to antagonize transcriptional repression by polycomb repressor complexes, which mark stem cells (and presumably germline) by H3K27me3-mediated repression of somatic gene…		x				-1.59901	-2.57817	-1.28379	16.0991	2.16672	2.69584	0.889908
H36L18.2	-2.88384	5e-05	0.000241988							0.757585	-2.43894	1.20249	137.396	18.6146	25.3386	42.8389
ttr-5	-2.85316	0.00225	0.00665045	C40H1.5 encodes a protein containing a predicted signal sequence followed by a transthyretin-like domain; the product of C40H1.5 belongs to a family of apparently nematode-specific proteins whose function is not yet known.						-0.0973594	0.798615	3.55442	25.1408	3.4793	43.7307	40.8769
Y41D4B.26	-2.8454	0.00755	0.0188292		regulation of transcription, ion binding					0.292684	-2.19936	0.938721	10.4743	1.45739	2.28061	2.79356
egl-44	-2.84059	5e-05	0.000241988	The egl-44 gene encodes a putative transcription regulatory protein of 471 amino acids similar to vertebrate transcription enhancer factor (TEF) proteins.	regulation of transcription	x				-0.0785059	0.0228645	2.78495	38.473	5.37095	39.0875	37.0174
C50H2.6	-2.83008	5e-05	0.000241988		regulation of transcription, homeobox					-0.856889	-5.57071	-3.59751	47.2758	6.64811	0.994691	0.54921
ncr-2	-2.82985	5e-05	0.000241988	ncr-2 encodes a homolog of human NPC1, which when mutated leads to Niemann-Pick disease, type C (OMIM:257220).	glycoprotein, transmembrane, patched					-0.256854	-2.84599	-0.272993	58.8624	8.27879	8.1867	6.85154
gab-1	-2.81073	0.0001	0.000450889	gab-1 encodes a gamma-aminobutyric acid (GABA) receptor beta-like subunit with both the neurotransmitter-gated ion-channel ligand binding and transmembrane domains; gab-1 can form a GABA-responsive channel when co-expressed with alpha/gamma type subunits in a heterologous expression system; experiments with gab-1 indicate that GABA receptors are involved in the mechanism of resistance to the wide…	glycoprotein, transmembrane, disulfide bond, ion binding					-0.0507587	2.20002	4.95999	15.0394	2.14347	69.1039	66.7149
F53C3.7	-2.78615	5e-05	0.000241988							-3.23348	-4.98084	-5.42817	34.1566	4.95176	1.08167	0.115005
T19D2.1	-2.7769	5e-05	0.000241988		ion binding, peptidase activity					0.0871648	-1.58275	1.28131	29.4063	4.29051	9.81712	10.4285
Y59E1B.1	-2.77129	5e-05	0.000241988				x			-2.61926	-5.12582	-4.97379	141.907	20.7856	4.06422	0.661458
T05A8.6	-2.75659	0.0135	0.0310513							-0.0130861	-4.38146	-1.63796	9.02966	1.33615	0.433232	0.42932
pes-1	-2.73844	5e-05	0.000241988		regulation of transcription	x				0.79842	-7.72506	-4.18819	36.3175	5.44204	0.171649	0.298531
nhr-282	-2.73767	0.01005	0.0240566		regulation of transcription					-1.52773	-4.05898	-2.84904	7.59529	1.13873	0.45569	0.158044
F26A1.9	-2.72525	0.0008	0.00273799							-0.652632	-1.99162	0.0809955	35.2451	5.32988	8.8626	5.63767
nhr-167	-2.71058	5e-05	0.000241988		regulation of transcription, ion binding					0.651818	-1.72659	1.63581	16.8902	2.5803	5.10364	8.01857
pgp-10	-2.70327	5e-05	0.000241988	pgp-10 encodes an ATP-binding protein that is a member of the P-glycoprotein subclass of the ATP-binding cassette (ABC) transporter superfamily; PGP-10 is predicted to function as a transmembrane protein that couples energy to transport of various molecules across membranes, but as loss of pgp-10 activity via RNAi results in no obvious defects, the exact role of pgp-10 in C. elegans development a…						0.313108	0.292935	3.30931	7.89081	1.21159	9.66727	12.0104
egl-15	-2.69873	5e-05	0.000241988	egl-15 encodes the sole C. elegans fibroblast growth factor receptor and is orthologous to the vertebrate FGFRs (FGFR1-4); egl-15 is required for several processes including fluid homeostasis and sex myoblast (SM) migration, which is essential for proper development of the egg-laying system; phosphorylation of the SAX-7 L1CAM is dependent upon EGL-15 activity and inhibits colocalization of SAX-7 …	immunoglobulin-like, cell migration, regulation of cell projection organization, glycoprotein, transmembrane, disulfide bond, ion binding					-0.34614	0.756511	3.1091	21.149	3.25756	35.7291	28.1076
Y43F8C.3	-2.69866	5e-05	0.000241988							-0.522761	0.477137	2.65304	31.701	4.88309	44.1271	30.7141
mig-14	-2.62841	5e-05	0.000241988	mig-14 encodes a novel, seven-transmembrane domain protein orthologous to Drosophila and human Wntless; mig-14 functions in many Wnt-related processes including endoderm induction and spindle orientation in the early embryo and later in vulval precursor cell fate specification; in the early embryo, mig-14 activity is required within Wnt-signaling cells, consistent with its proposed role in regula…	tissue morphogenesis, regulation of cell migration					-0.292017	-0.88099	1.4554	51.5071	8.32988	27.9681	22.8432
C34C6.7	-2.61726	5e-05	0.000241988							-0.456404	0.935454	3.09631	12.8067	2.08719	24.4927	17.8503
M03D4.6	-2.60951	5e-05	0.000241988							0.22553	-1.85153	0.98351	11.8145	1.93586	3.27378	3.82773
F18F11.5	-2.60792	5e-05	0.000241988			x				0.69628	-3.45589	-0.151695	14.068	2.30766	1.28205	2.07734
col-176	-2.58921	0.0029	0.00829163					Present in spe-11 and glp-4 young adults		0.113785	0.58293	3.28592	8.25308	1.37147	12.3622	13.3767
AH10.3	-2.57303	5e-05	0.000241988				x			0.00450981	-0.313259	2.26428	27.1359	4.56021	21.8396	21.908
Y6E2A.4	-2.55352	5e-05	0.000241988							0.741927	-3.68919	-0.393751	9.74565	1.66007	0.755531	1.26356
nca-1	-2.5429	5e-05	0.000241988		transmembrane					0.0981583	2.09072	4.73178	15.3536	2.63464	65.4001	70.0047
F45D3.4	-2.53916	5e-05	0.000241988							-0.698232	0.31076	2.15169	49.2101	8.46623	61.0383	37.6195
ZC116.3	-2.52826	5e-05	0.000241988	ZC116.3 is orthologous to the human gene CUBILIN (CUBN; OMIM:602997), which when mutated leads to hereditary megaloblastic anaemia 1 (OMIM:261100).	EGF-like, glycoprotein, disulfide bond, ion binding					0.44646	3.17684	6.15155	5.89652	1.02215	53.3235	72.6635
kal-1	-2.52016	5e-05	0.000241988	kal-1 encodes a cell surface protein that contains a WAP-type protease inhibitor domain and Type III fibronectin domains and is the C. elegans ortholog of human KAL-1, mutated in the X-linked form of the neurological disorder Kallmann syndrome; in C. elegans, both kal-1 loss-of-function mutations and kal-1 overexpression result in similar phenotypes that indicate KAL-1 activity is required for ep…	fibronectin type III					-0.302705	0.399695	2.61715	25.478	4.44141	33.6113	27.2497
ZK1053.4	-2.50909	5e-05	0.000241988							0.124225	-3.98683	-1.35352	7.96457	1.39911	0.502351	0.547524
unc-5	-2.50698	5e-05	0.000241988	unc-5 encodes a netrin receptor; unc-5 activity is required cell autonomously for dorsalward cell and pioneer motor axon migrations along the body wall that are essential for normal locomotion and gonad development; unc-5 mRNAs are expressed throughout the entire life cycle, with increasing levels seen as animals progess to adulthood.	immunoglobulin-like, cell migration, regulation of cell projection organization, tissue morphogenesis					-0.227611	0.746647	3.02601	75.1683	13.2239	126.124	107.716
nsy-4	-2.50224	0.0001	0.000450889	Y38F2AL.1 encodes a claudin homolog that may be required for normal cohesion of apical junctions in epithelia; Y38F2AL.1 is worm-specific, with obvious homologs only in C. elegans; Y38F2AL.1 has no obvious function in mass RNAi assays; claudins are integral membrane proteins with four transmembrane sequences that are found in mammalian tight junctions (TJs), induce TJs when transgenically express…						-0.734021	0.548297	2.31651	14.2843	2.52122	20.8888	12.5589
nlr-1	-2.48214	5e-05	0.000241988		EGF-like, ion binding					-0.149839	1.56264	3.89495	37.0745	6.63552	109.516	98.7121
Y59E1B.2	-2.46349	5e-05	0.000241988				x			-2.3819	-4.68355	-4.60197	356.846	64.6989	13.8865	2.6642
F46G10.2	-2.4587	5e-05	0.000241988							0.0753439	0.176277	2.71032	17.0832	3.10761	19.3034	20.3382
Y37E11AL.5	-2.43854	5e-05	0.000241988		transmembrane					-0.0190953	-0.611457	1.80799	25.0224	4.61587	16.378	16.1627
cec-1	-2.4371	5e-05	0.000241988	cec-1 encodes a nuclear protein with a chromodomain that is ubiquitously expressed in somatic cells, but is dispensable for embryonic survival or gross adult morphology.				Present in spe-11 and glp-4 young adults		-0.308269	0.496743	2.62558	95.2353	17.5856	134.379	108.526
grk-2	-2.43605	5e-05	0.000241988	grk-2 encodes a serine/threonine protein kinase that is most closely related to G protein-coupled receptor (GPCR) kinases; in C. elegans, grk-2 activity is required in chemosensory neurons for normal calcium influx during chemosensation, but is not required for GPCR downregulation; in regulating chemosensation, GRK-2 likely acts upstream of the ODR-3/G alpha protein, as overexpression of ODR-3 ca…						-0.0589929	-0.743469	1.63358	135.83	25.1	81.1317	77.8811
Y71D11A.3	-2.42768	0.0026	0.00753801							-0.259197	-0.300119	1.86837	10.3012	1.91463	8.36651	6.99067
lrp-2	-2.42679	5e-05	0.000241988		EGF-like, cell migration					-0.337093	-0.577604	1.5121	131.539	24.4634	88.141	69.7755
hil-1	-2.42276	5e-05	0.000241988							-0.768233	-1.99676	-0.342234	163.643	30.5193	41.0028	24.0742
T01B6.3	-2.42068	0.0003	0.00117764	aakg-4 encodes one of five C. elegans AMP kinase (AMPK) gamma regulatory subunits.						0.108961	1.24579	3.77543	9.50863	1.77591	22.5496	24.3186
F56C11.6	-2.407	5e-05	0.000241988							-0.823192	-0.244455	1.33935	33.3972	6.29697	28.1918	15.9337
nuc-1	-2.40004	5e-05	0.000241988	The nuc-1 gene encodes a DNase II homolog similar to mammalian and Drosophila DNaseII enzymes and is required for DNA degradation during apoptosis as well as for degradation of dietary DNA during normal feeding; during apoptosis, NUC-1 functions in apoptotic cells at an intermediate stage of DNA degradation, after the killing step, but prior to cell-corpse engulfment.	glycoprotein					-0.0283589	-0.0102697	2.36141	15.4881	2.93437	15.3783	15.0789
Y37E11AL.6	-2.38627	5e-05	0.000241988	Y37E11AL.6 encodes a predicted secreted protein with two cadherin domains and a C-terminal EGF-like domain.	EGF-like, fibronectin type III, ion binding					-0.111683	-0.489372	1.78521	37.0249	7.08199	26.3741	24.4094
F56E10.3	-2.37893	5e-05	0.000241988							0.083473	-1.06727	1.39513	30.8368	5.92845	14.7159	15.5925
C13E3.1	-2.34319	5e-05	0.000241988		peptidase activity					-0.197143	0.725661	2.87171	14.2173	2.80186	23.5106	20.5078
eff-1	-2.33472	0.00025	0.00100817	eff-1 encodes novel, nematode-specific type I transmembrane and secreted glycoproteins; during development, EFF-1 functions as a fusogen required, in both fusion partners, for the initiation and expansion of membrane mergers that characterize cell fusions; eff-1(hy21) mutants are viable, but have severe body morphology defects associated with cell fusion failure; eff-1::GFP reporter fusions are e…	tissue morphogenesis					0.0407024	-0.145511	2.22991	23.8012	4.71822	21.5177	22.1334
ptc-3	-2.33404	5e-05	0.000241988	ptc-3 encodes an ortholog of Drosophila PATCHED (PTC) and human PTCH (OMIM:601309, mutated in basal cell nevus syndrome), which defines one of seven paralogous families of sterol sensing domain (SSD) proteins; PTC-3 is strongly required for normal molting from L1 to L3 larval stages; PTC-3 is also required for normal growth to full size and for viability.	patched	x				-0.357471	0.926556	2.90312	31.2392	6.19561	59.3773	46.3459
fbxb-7	-2.33276	5e-05	0.000241988							-1.27759	-4.49354	-3.43837	24.4466	4.85274	1.08525	0.447647
C06A12.3	-2.32033	0.0001	0.000450889							1.01326	0.426236	3.75983	23.5794	4.7211	31.6842	63.9534
hum-4	-2.31444	5e-05	0.000241988	hum-4 encodes a class XII myosin, an unconventional myosin; HUM-4 binds bovine calmodulin in vitro in a calcium-dependent manner.		x				-0.768538	1.63713	3.18303	15.2227	3.06038	47.3494	27.7947
fkh-6	-2.29302	5e-05	0.000241988	fkh-6 encodes one of 15 C. elegans forkhead transcription factors; fkh-6 is required for several aspects of male gonadogenesis including asymmetric cell division, cell migration and sex determination and appears to act downstream of tra-1; FKH-6 is specifically expressed in the gonad.	regulation of transcription, tissue morphogenesis					-1.02435	-3.97852	-2.70985	72.7765	14.8499	4.61677	2.26975
C26B9.6	-2.29193	5e-05	0.000241988		ion binding	x		Present in N2 L3s, and spe-11 and glp-4 young adults		-0.265161	1.03849	3.06525	27.1439	5.54286	55.7555	46.3945
unc-62	-2.27632	5e-05	0.000241988	unc-62 encodes a Meis-class homeodomain protein required for posterior embryonic morphogenesis, male tail morphogenesis, commissure formation by VD and DD motor neurons, vulval morphogenesis, and normal locomotion; UNC-62 is orthologous to Drosophila HOMOTHORAX; both maternal-effect unc-62 alleles and the zygotic lethal unc-62(s472) allele phenotypically resemble mutations of the caudal ortholog …	regulation of transcription, cell migration, homeobox					-0.164533	2.09536	4.20715	53.8882	11.1238	230.283	205.462
glb-23	-2.2698	0.0001	0.000450889	glb-23 encodes a globin; glb-23 transcription is higher in L3 and dauers than in young adults; glb-23 has no obvious function in mass RNAi assays.	ion binding					0.277917	0.488384	3.03611	14.3908	2.98404	20.1884	24.4773
Y57G11C.37	-2.26489	5e-05	0.000241988							-0.238669	1.78078	3.807	17.8759	3.71937	61.4237	52.0582
Y67D8C.9	-2.26017	5e-05	0.000241988		ion binding, peptidase activity					-0.0692188	1.88677	4.07772	17.9786	3.75299	66.4861	63.3714
C05G5.1	-2.25743	0.0006	0.0021416							-0.0692953	0.542785	2.73092	5.6843	1.18884	8.28079	7.89245
Y71H2AM.15	-2.2469	5e-05	0.000241988							-0.246754	1.43986	3.44001	31.2187	6.57702	84.6948	71.38
Y38F2AR.12	-2.24687	5e-05	0.000241988							-0.252235	0.182374	2.17701	16.2016	3.41337	18.3848	15.4358
fbxa-189	-2.24605	0.0001	0.000450889	This gene encodes a protein containing an F-box, a motif predicted to mediate protein-protein interactions either with homologs of yeast Skp-1p or with other proteins; this gene's encoded protein also contains an FTH/DUF38 motif, which may also mediate protein-protein interaction.						-1.02913	-2.94335	-1.72644	7.71943	1.62726	1.00357	0.491755
B0365.1	-2.22506	5e-05	0.000241988			x				-0.178391	0.757512	2.80418	18.7211	4.00426	31.6494	27.9682
VC5.2	-2.21536	5e-05	0.000241988		EGF-like					-0.0217906	-0.399102	1.79447	18.6936	4.02535	14.1759	13.9634
F59B10.4	-2.21398	0.0122	0.0284363		transmembrane					0.0990198	0.495875	2.80887	5.84062	1.25888	8.2363	8.82145
cdh-6	-2.20806	5e-05	0.000241988		EGF-like, transmembrane, ion binding					-0.0860701	1.76138	3.88337	65.9041	14.2633	223.429	210.489
gar-3	-2.20558	5e-05	0.000241988	gar-3 encodes a muscarinic acetylcholine receptor; gar-3 activity is required for regulation of membrane potential and excitation-contraction coupling in pharyngeal muscle and thus, for normal feeding behavior; in regulating pharyngeal pumping, GAR-3 likely acts upstream of GPB-2, a G-protein beta-subunit; a gar-3::gfp reporter fusion is expressed in the I3 pharyngeal neuron, extrapharyngeal neur…	glycoprotein, transmembrane, disulfide bond		x			0.0651498	0.778541	3.04927	30.2023	6.54778	51.8089	54.2021
T21C12.3	-2.19948	0.01765	0.0391744							0.542246	1.6896	4.43132	6.47939	1.41067	20.9003	30.4358
C34F6.10	-2.19648	5e-05	0.000241988		fibronectin type III					0.254112	-0.119866	2.33073	44.6767	9.74708	41.1148	49.0336
ZC581.3	-2.18578	5e-05	0.000241988							0.246696	0.646968	3.07944	17.4695	3.83968	27.355	32.4564
C25H3.10	-2.17907	5e-05	0.000241988							-0.153535	0.59432	2.61985	21.5386	4.75613	32.5182	29.2353
col-103	-2.17078	5e-05	0.000241988							-0.61054	-0.817656	0.742589	104.028	23.1035	59.0214	38.6562
F44E2.10	-2.17008	0.0006	0.0021416			x				0.0405477	1.37397	3.5846	11.528	2.56151	29.8786	30.7303
ist-1	-2.16606	5e-05	0.000241988	ist-1 encodes a pleckstrin homology (PH) and phosphotyrosine binding (PTB) domain-containing insulin receptor substrate (IRS) homolog that negatively regulates lifespan and dauer development; IST-1 potentiates insulin-like signaling, although it is not absolutely required for such signaling under most conditions; in addition to acting through the AGE-1/PI3K branch of the insulin-like signaling pa…			x			0.235291	-0.793693	1.60766	31.998	7.12975	18.4585	21.7284
C18H9.5	-2.16517	5e-05	0.000241988							0.568596	-2.60023	0.133534	28.3665	6.32446	4.67796	6.93779
C30B5.7	-2.16376	0.0028	0.00804252							0.293365	0.910981	3.3681	8.31877	1.85653	15.642	19.1692
C12D5.9	-2.15275	0.01115	0.0263098							0.438259	-0.180817	2.41019	5.58181	1.25526	4.92429	6.67226
fbxa-69	-2.1502	5e-05	0.000241988	This gene encodes a protein containing an F-box, a motif predicted to mediate protein-protein interactions either with homologs of yeast Skp-1p or with other proteins; this gene's encoded protein also contains an FTH/DUF38 motif, which may also mediate protein-protein interaction.						-1.26255	-3.56004	-2.67239	35.5747	8.01431	3.01622	1.25718
unc-53	-2.13753	5e-05	0.000241988	unc-53 encodes at least five large (~1200-1600 residue) proteins, orthologous to human NAV1, NAV2/RAINB1 (OMIM:607026), and NAV3, and homologous to Drosophila CG10662; UNC-53 proteins are required for anteroposterior guidance of migrating cells and axons, and for egg laying, correct backward locomotion, full body size, and male mating; UNC-53 proteins vary in their N-terminal regions but share co…	cell migration, regulation of cell projection organization, glycoprotein, transmembrane, tissue morphogenesis, disulfide bond, regulation of cell migration	x				-0.122834	0.767972	2.78267	39.6445	9.00995	67.5095	61.9995
Y41D4B.6	-2.13672	0.00065	0.00229613							0.0752056	-2.04173	0.170197	9.173	2.0859	2.22787	2.34708
R13A5.7	-2.12772	5e-05	0.000241988							-0.371948	-1.26378	0.491994	33.7031	7.71192	14.0357	10.8459
acs-2	-2.12206	5e-05	0.000241988	acs-2 encodes an acyl-CoA synthetase; by homology, ACS-2 is predicted to catalyze conversion of a fatty acid to Acyl-CoA for subsequent beta oxidation; accordingly, loss of acs-2 activity via RNAi results in defects in fat metabolism; an ACS-2::GFP reporter fusion protein is widely expressed and appears to localize to mitochondria; acs-2 expression is positively regulated by the NHR-49 nuclear ho…						-0.0684347	0.377832	2.43146	13.3532	3.06748	17.3509	16.5471
elt-6	-2.11249	5e-05	0.000241988		regulation of transcription, ion binding					-0.402593	0.907213	2.61711	25.1251	5.8101	47.12	35.6462
rig-5	-2.09935	0.0022	0.00652495		immunoglobulin-like					-0.112896	1.47692	3.46337	12.1674	2.83943	33.8683	31.3191
rig-3	-2.09713	0.0002	0.000831282		immunoglobulin-like					-0.0920253	2.10015	4.10525	11.862	2.77243	50.8589	47.7161
ptr-6	-2.09596	5e-05	0.000241988	ptr-6 encodes an ortholog of Drosophila and human PTCHD3, which defines one of seven paralogous families of sterol sensing domain (SSD) proteins; PTR-6 is weakly required for normal molting from L4 to adult stages; however, PTR-6 in conjunction with PTR-1 and PTR-10 is strongly required for both molting and viability, with triple ptr-1/-6/-10 RNAi animals showing pronounced molting defects and le…	patched					-0.203956	0.0807109	1.97272	22.1444	5.17986	23.4186	20.3313
prx-3	-2.0912	0.0162	0.0363677	prx-3 is orthologous to the human gene PEROXISOMAL BIOGENESIS FACTOR 3 (PEX3; OMIM:603164), which when mutated leads to Zellweger syndrome of complementation group G.						-0.279107	0.654966	2.46706	4.75021	1.1148	7.47958	6.16393
T13C2.3	-2.06718	0.0002	0.000831282							-0.0803007	2.19789	4.18477	9.85622	2.35195	45.2211	42.7728
mab-5	-2.06324	0.0001	0.000450889	mab-5 encodes a homeodomain transcription factor related to the Antennapedia, Ultrabithorax, and abdominal-A family of homeodomain proteins; during postembryonic development, mab-5 is required cell autonomously for specification of posterior cell fates, including hypodermal and neuronal fates, programmed cell deaths, cell proliferation and migration, and fate specification of the male-specific co…	regulation of transcription, homeobox, regulation of cell migration					-0.356879	2.48374	4.1901	23.7573	5.6846	132.886	103.764
col-181	-2.05698	5e-05	0.000241988	col-181 is homologous to the human gene PRO ALPHA 1(I) COLLAGEN (COL1A1; OMIM:120150), which when mutated leads to osteogenesis imperfecta.						-1.55739	-3.92779	-3.42821	44.4181	10.6745	2.91862	0.991643
F32D8.1	-2.05691	0.00235	0.00690368							-0.0012056	1.372	3.4277	8.85631	2.12845	22.9228	22.9036
Y43C5A.3	-2.05128	0.01625	0.0364581							-1.71769	2.06711	2.4007	7.1474	1.72446	29.9509	9.10613
F21C10.7	-2.05011	5e-05	0.000241988		immunoglobulin-like					-0.0747364	2.35733	4.3327	18.3712	4.43601	94.1378	89.3853
C27A7.1	-2.04392	0.0006	0.0021416	C27A7.1 is orthologous to the human gene NPPASE (ENPP1; OMIM:173335), which when mutated leads to disease.	glycoprotein, transmembrane, disulfide bond	x				0.0245918	0.469276	2.53779	5.00722	1.21427	6.93207	7.05125
W03F9.4	-2.03689	5e-05	0.000241988							0.813515	-3.13869	-0.288284	38.6644	9.42209	4.39008	7.71552
T01B10.5	-2.03213	0.00495	0.0131179							-0.304864	0.813238	2.54051	12.1117	2.96123	21.2821	17.2283
ncx-3	-2.03002	5e-05	0.000241988	ncx-3 encodes a putative 3Na[+]/1Ca[2+] exchanger, orthologous to human SLC8A1-3 and paralogous to NCX-1/-2; NCX-3 is predicted to export free cytoplasmic Ca[2+] with low affinity but high capacity, being complemented by low-capacity/high-affinity Ca[2+] ATPase pumps such as MCA-1/-3; NCX-3 has tandem Calx-alpha and Calx-beta domains predicted to carry out ion transport and regulation; NCX-3 has …	transmembrane					0.145242	-0.408797	1.76647	36.4774	8.93154	27.4767	30.3869
ZK970.1	-2.02778	5e-05	0.000241988	ZK970.1 encodes, by alternative splicing, two isoforms of a neprilysin; neprilysins are thermolysin-like zinc metallopeptidases, found on the outer surface of animal cells, that negatively regulate small signalling peptides (e.g., enkephalin, tachykinin, insulin, and natriuretic peptides) by cleaving them; ZK970.1 has no clear orthologs in other organisms.	ion binding, peptidase activity	x				0.231504	1.28905	3.54833	14.8987	3.65365	36.4075	42.7446
F53A2.9	-2.02767	5e-05	0.000241988							-0.441613	-0.859389	0.726664	74.9824	18.3896	41.3293	30.4312
F35H10.10	-2.00878	5e-05	0.000241988		transmembrane					-0.0992941	0.662972	2.57245	47.0229	11.6844	74.4533	69.5014
lgc-50	-2.00872	5e-05	0.000241988		glycoprotein, transmembrane, disulfide bond					0.0454279	-0.607793	1.44636	60.4333	15.0173	39.6563	40.9249
T19D12.6	-2.00331	5e-05	0.000241988		EGF-like					-0.0661353	1.91464	3.85181	23.6823	5.90701	89.287	85.2863
ZK112.5	-2.00239	0.02035	0.0443372							-0.132415	0.501926	2.3719	10.9391	2.73026	15.491	14.1324
C49F5.5	inf	5e-05	0.000241988		regulation of transcription, ion binding		x			-0.0342957	-5.66817	Inf	54.2984	0	1.06782	1.04274
F14F8.14	inf	5e-05	0.000241988							0	Inf	0	57.95	0	0	0
Y7A5A.2	2.00101	0.0021	0.00627387							0.210465	0.122545	-1.668	5.93133	23.7419	6.45716	7.47133
T25B9.3	2.00426	0.00285	0.00816597							0.0848456	3.01559	1.09618	2.60896	10.4667	21.0986	22.3766
egl-13	2.01785	5e-05	0.000241988	egl-13 encodes a SOX domain transcription factor; egl-13 is required for maintenance of the uterine pi cell fate; mutations in egl-13 affect the cell fusion process that makes the vulval-uterine connection and consequently egg laying; egl-13 is expressed in the pi cells, transiently expressed in the rho lineage, in the anchor cell following fusion, and in neurons, body wall muscles, and intestina…	cell fate specification, sex differentiation				x	0.130441	0.297252	-1.59016	32.4174	131.284	39.8346	43.604
C03B1.14	2.02169	5e-05	0.000241988							0.666479	-2.18473	-3.53995	17.8214	72.3654	3.91986	6.22157
acr-11	2.0518	0.0003	0.00117764	A homolog of an alpha type nicotinic acetylcholine receptor subunit involved in the mediation of fast synaptic transmission at neuromuscular junctions.	receptor, transmembrane, ion transport					1.03674	-0.476987	-1.49205	2.73859	11.3549	1.96761	4.03672
C35A5.6	2.05357	0.0125	0.0290483							0.241957	2.32774	0.516127	3.73329	15.4981	18.7418	22.164
K03H9.3	2.05955	5e-05	0.000241988							-0.0375847	-0.360207	-2.45735	6.4237	26.7777	5.0044	4.87571
H12D21.10	2.06979	5e-05	0.000241988				x			0.899299	-2.21097	-3.38146	11.3765	47.7617	2.45721	4.5831
taf-11.2	2.07983	0.0003	0.00117764				x			-0.0207794	-0.400171	-2.50078	3.37575	14.2713	2.55804	2.52146
C05A9.2	2.08021	5e-05	0.000241988						x	-0.0225023	1.57475	-0.527963	19.6328	83.0213	58.4831	57.578
Y87G2A.2	2.09319	0.0043	0.0116176							-0.0964308	-0.370949	-2.56057	12.1172	51.7029	9.3699	8.76409
ZK1320.13	2.09514	0.0179	0.0396588							-0.0623128	3.42786	1.2704	24.2226	103.496	260.681	249.661
F45D3.2	2.11428	5e-05	0.000241988						x	0.431153	1.14198	-0.541149	7.74153	33.5189	17.0843	23.035
F53H4.5	2.14559	5e-05	0.000241988						x	-0.36692	1.78598	-0.726529	8.39544	37.1475	28.9519	22.4503
K04F10.2	2.19178	5e-05	0.000241988							0.301837	1.07146	-0.818483	3.53932	16.1701	7.4381	9.16905
fbn-1	2.20026	5e-05	0.000241988	fbn-1 encodes a protein homologous to the human extracellular matrix protein fibrillin-1 (FBN1) which when mutated leads to Marfan syndrome (OMIM:154700), a connective tissue disorder; in C. elegans, fbn-1 activity is required for completion of molting, particularly the L3/L4 or L4/Adult molts.	EGF-like		x			0.0151383	0.695959	-1.48917	6.30988	28.9979	10.2218	10.3296
ZK1010.4	2.20223	5e-05	0.000241988							0.169744	2.07799	0.0454999	12.4305	57.2037	52.4835	59.0366
T28A11.22	2.23671	0.0112	0.026413							-1.11887	1.38218	-1.9734	2.92768	13.7987	7.63134	3.51389
lec-7	2.24534	0.00985	0.0236618							1.7207	1.84003	1.3154	2.00919	9.52656	7.19328	23.7088
Y102A11A.8	2.26831	5e-05	0.000241988							-0.358692	1.91024	-0.716757	8.60307	41.446	32.3366	25.2184
Y39A3B.1	2.2688	0.00295	0.00841498						x	0.461248	1.75457	-0.052985	1.46103	7.04104	4.92989	6.78714
cgt-1	2.29317	5e-05	0.000241988	cgt-1 encodes a transmembrane protein that is one of three C. elegans ceramide glucosyltransferases; by homology, CGT-1 is predicted to localize to the Golgi membrane and catalyze the transfer of glucose from UDP-glucose to ceramide to synthesize glucosylceramide, a glycosphingolipid precursor; although cgt-1 mutant worms show no obvious defects, animals doubly mutant for cgt-1 and cgt-3 arrest d…						1.09953	1.75559	0.561952	2.27853	11.1678	7.69378	16.4866
F54E7.6	2.31408	0.00295	0.00841498							-0.440253	1.6484	-1.10593	2.11687	10.5269	6.63605	4.8908
srsx-6	2.32013	0.00515	0.0135807		receptor, GPCR					-1.03446	-0.589355	-3.94395	1.20852	6.03508	0.803231	0.392135
C10A4.7	2.32834	5e-05	0.000241988							0.50906	-1.93159	-3.75087	6.64708	33.3836	1.74247	2.47975
C06G8.1	2.34343	5e-05	0.000241988			x			x	-0.10375	1.68116	-0.766024	6.62801	33.6377	21.255	19.7802
T03F1.6	2.34373	5e-05	0.000241988						x	0.0951291	-1.61746	-3.86606	15.4184	78.2657	5.02499	5.36749
cyp-13A1	2.35041	5e-05	0.000241988	cyp-13A1 encodes one of ~80 C. elegans cytochrome P450s, membrane-associated, heme-containing NADPH-dependent monooxygenases that catalyze the oxidative metabolism of a variety of exogenous and endogenous compounds.	heme binding					0.875926	-3.00388	-4.47837	2.96317	15.1113	0.369401	0.677919
C54E4.4	2.36866	0.01025	0.024472							1.12	3.45517	2.20651	2.70721	13.9817	29.6915	64.5336
clh-3	2.3725	5e-05	0.000241988	The clh-3 gene encodes a chloride channel homologous to the mammalian channel ClC-2.	transmembrane, ion transport				x	1.09799	-2.43106	-3.70556	12.3937	64.1793	2.29816	4.91937
ZK250.2	2.38615	0.0052	0.0136938				x			2.80784	-2.51903	-2.09734	2.27693	11.9029	0.397234	2.78157
F38B7.2	2.38877	0.0004	0.00150706							0.799034	2.14276	0.553021	3.16612	16.5814	13.9818	24.3274
tag-290	2.41513	5e-05	0.000241988		serine type endopeptidase inhibitor				x	1.3206	1.36748	0.272947	6.52877	34.8225	16.8455	42.0751
T21G5.4	2.42383	0.00125	0.00402053		sex differentiation				x	-0.188837	0.64415	-1.96852	1.89381	10.1621	2.95968	2.59657
C06E4.2	2.43356	0.0013	0.00415422						x	0.664558	1.32382	-0.445179	27.543	148.794	68.9481	109.288
F23C8.8	2.44207	0.004	0.01093						x	0.243098	-0.0940068	-2.29298	1.44453	7.84989	1.35341	1.6018
C56A3.3	2.45419	0.00045	0.00166971	C56A3.3 encodes a homolog of the functionally active Fmrf Receptor (FR; CG2114) of D. melanogaster; it is thus possible that C56A3.3 is a receptor for one of the FMRF-like neurotransmitters in C. elegans (e.g., FLP-1 through FLP-12).	GPCR					0.295543	2.75482	0.596173	1.45034	7.94797	9.78937	12.0149
ahr-1	2.46349	5e-05	0.000241988	ahr-1 encodes an aryl hydrocarbon receptor (ligand-activated basic helix-loop-helix transcription factor) ortholog that biochemically resembles its vertebrate relatives (OMIM:600253) which mediate the carcinogenic and teratogenic effects of environmental toxins; AHR-1 binds HSP90 tightly, and forms a dimer with AHA-1 that binds DNA fragments containing the mammalian xenobiotic response element; A…	receptor					-0.222972	1.77716	-0.9093	9.67744	53.3757	33.1694	28.4195
cal-1	2.47997	5e-05	0.000241988	cal-1 encodes one of five predicted C. elegans calcium-binding calmodulin homologs (the others being CAL-2, CAL-3, CAL-4, and CMD-1); as loss of cal-1 function via RNA-mediated interference (RNAi) does not result in any abnormalities, the precise role of CAL-1 in C. elegans development and/or behavior is not yet known.					x	-0.0808961	2.17571	-0.385157	24.7292	137.961	111.729	105.636
F44A6.3	2.48577	0.00135	0.0042874						x	-0.263487	-0.503278	-3.25253	8.155	45.6787	5.75336	4.79297
F42C5.2	2.49964	5e-05	0.000241988		receptor, transmembrane, GPCR					0.780253	1.95703	0.237647	2.37875	13.4529	9.23581	15.8619
C44H4.1	2.51084	5e-05	0.000241988							0.199954	1.33817	-0.97272	3.31581	18.8986	8.38338	9.62967
taf-7.1	2.53915	5e-05	0.000241988	The taf-7.1 gene encodes an ortholog of mammalian TATA-binding protein associated factor TAF7L (TAFIIQ, OMIM:300314) that in mice exhibits testis-specific expression; TAF-7 function in C. elegans is not yet known, as taf-7 inactivation by RNA interference does not result in any obvious developmental defects.		x				-0.122499	0.709927	-1.95173	7.90684	45.9583	12.9334	11.8805
Y106G6D.8	2.5461	0.0105	0.0249716						x	1.62247	-1.64381	-2.56744	25.5625	149.299	8.18027	25.1872
fbxb-37	2.54765	0.0012	0.00388341	This gene encodes a protein containing an F-box, a motif predicted to mediate protein-protein interactions either with homologs of yeast Skp-1p or with other proteins; its encoded protein also contains a Pfam-B45 motif of presently unknown function.			x			-0.0190265	2.95259	0.385914	1.4996	8.76788	11.609	11.4569
srz-56	2.54953	0.0045	0.0120844		receptor				x	2.09004	-3.54777	-4.00727	1.14557	6.70666	0.0979569	0.417061
fbxa-47	2.57475	0.00665	0.0169046	This gene encodes a protein containing an F-box, a motif predicted to mediate protein-protein interactions either with homologs of yeast Skp-1p or with other proteins; this gene's encoded protein also contains an FTH/DUF38 motif, which may also mediate protein-protein interaction.						-0.0767825	-1.4805	-4.13203	1.1068	6.59395	0.396637	0.376079
gcy-31	2.59943	0.00015	0.000645779	gcy-31 encodes a soluble guanylyl cyclase; gcy-31::GFP reporter constructs have been reported to be expressed in the ciliated BAG head sensory neurons.	heme binding					0.404073	2.44747	0.252116	1.12588	6.82337	6.14123	8.12631
F28H1.1	2.61281	5e-05	0.000241988							0.377073	-1.09945	-3.33519	16.3241	99.8537	7.61836	9.894
B0361.4	2.61442	0.0083	0.0204167							0.264454	1.68737	-0.662602	7.65781	46.8948	24.6634	29.6252
F56C9.8	2.62346	5e-05	0.000241988						x	0.556578	2.02452	-0.0423668	3.2227	19.8592	13.1117	19.2844
C10F3.4	2.64339	5e-05	0.000241988	C10F3.4 encodes a novel protein that is highly conserved amongst nematodes and has some similarity to the human UPF0580 protein family member; a deletion mutation in C10F3.4, tm2679, is viable.						0.177746	1.64949	-0.816154	16.2573	101.575	51.0028	57.69
grl-21	2.66499	5e-05	0.000241988	grl-21 encodes a hedgehog-like protein, with an N-terminal signal sequence, a central proline-rich low-complexity region, and a C-terminal Ground-like (Grl) domain; GRL-21 is expressed in arcade cells and hypodermis; the Grl domain is predicted to form a cysteine-crosslinked protein involved in intercellular signalling, and it has subtle similarity to the N-terminal Hedge domain of HEDGEHOG prote…					x	0.878461	1.8058	0.0192766	17.3246	109.876	60.5709	111.354
C10C5.2	2.70689	0.0004	0.00150706						x	1.12452	0.866582	-0.715782	1.90155	12.4154	3.46717	7.55944
skr-17	2.72188	5e-05	0.000241988	skr-17 encodes a homolog of Skp1 in S. cerevisiae, a core component of the SCF (Skp1p, Cullin, F-box) ubiquitin-ligase complex that facilitates ubiquitin-mediated protein degradation; SKR-17 has no known function in vivo, since skr-17(RNAi) animals are at least superficially normal, and SKR-17 does not appear to interact in vitro with any of the C. elegans cullin homologs.	sex differentiation					0.063589	0.812653	-1.84564	5.46731	36.0697	9.60299	10.0357
Y62H9A.3	2.72366	0.01565	0.0352927							inf	Inf	-3.73257	1.05282	6.95435	0	0.523166
T21G5.6	2.75	5e-05	0.000241988							-0.307562	1.19274	-1.86482	5.34461	35.954	12.217	9.87144
C42C1.7	2.76472	0.00415	0.0112701							1.15768	2.35877	0.751726	0.72771	4.94563	3.73266	8.32749
F59B2.13	2.77249	5e-05	0.000241988		receptor, transmembrane, GPCR				x	0.383844	0.536686	-1.85196	5.77257	39.4431	8.3739	10.9264
F35E12.10	2.80053	0.00075	0.00259225						x	0.813069	4.37344	2.38598	0.889352	6.1961	18.4336	32.3869
T12E12.6	2.8035	5e-05	0.000241988			x				-0.0766691	1.30665	-1.57353	1.60354	11.1948	3.96661	3.76131
Y55F3BR.2	2.81598	5e-05	0.000241988		serine type endopeptidase inhibitor				x	-0.213141	1.60943	-1.4197	1.41252	9.94698	4.31004	3.71808
F23F1.2	2.84332	0.0003	0.00117764							0.178075	1.6005	-1.06474	3.17815	22.8086	9.63768	10.9038
nas-13	2.85031	5e-05	0.000241988	nas-13 encodes an astacin-like metalloprotease.						-0.106486	1.53777	-1.41903	4.1458	29.8976	12.0371	11.1806
cfz-2	2.88186	5e-05	0.000241988	cfz-2 encodes a member of the Frizzled family of membrane receptors.	receptor, transmembrane					-0.0276149	1.8675	-1.04197	10.7823	79.4761	39.3445	38.5985
B0513.9	2.91571	0.0004	0.00150706							1.10359	2.46162	0.649506	8.84094	66.7134	48.699	104.649
C25F9.2	2.92643	5e-05	0.000241988							0.353181	-1.53778	-4.11103	0.949073	7.21511	0.326875	0.417542
Y41C4A.12	2.96353	5e-05	0.000241988							0.400175	1.5397	-1.02366	5.56753	43.4283	16.1866	21.361
K04A8.1	2.96452	0.00225	0.00665045							0.446588	3.76015	1.24223	0.867664	6.77267	11.7563	16.0217
W01C9.2	2.98171	5e-05	0.000241988						x	1.05042	-2.51752	-4.44881	5.61153	44.3267	0.980015	2.02974
dsl-5	3.01107	5e-05	0.000241988	dsl-5 encodes a putative secreted protein with single DSL and EGF domains in series, somewhat like Delta/LAG-2; DSL-5 belongs to a nematode-specific family of Delta/LAG-2-like proteins that includes DSL-1, -2, -3, -5, -6, and -7.	EGF-like					1.97096	-2.84795	-3.88806	3.807	30.6906	0.528765	2.07292
kri-1	3.01994	0.0015	0.00469331	kri-1 encodes an ankyrin repeat and FERM domain-containing protein orthologous to human KRIT1 (Krev interaction trapped/cerebral cavernous malformation 1, OMIM:604214); kri-1 was identified in RNAi screens for genes required for DAF-16-dependent lifespan extension in germline-depleted animals; subsequent analysis of kri-1 mutations suggests that KRI-1 is required for proper localization of DAF-16…					x	1.164	-1.12346	-2.9794	1.55217	12.5901	0.712434	1.5964
ttm-2	3.03172	5e-05	0.000241988							-0.0621483	1.19657	-1.89729	5.78813	47.3344	13.2661	12.7067
ZC455.1	3.03479	5e-05	0.000241988							0.514127	3.14427	0.623603	1.68005	13.7685	14.8539	21.2133
srt-25	3.08083	0.00275	0.00792116		receptor				x	-0.0190317	1.1531	-1.94676	0.700748	5.92902	1.5584	1.53798
C50B8.4	3.08283	0.0002	0.000831282						x	0.531715	2.35181	-0.199304	4.65626	39.4514	23.7686	34.361
Y38H6C.17	3.09613	5e-05	0.000241988	Y38H6C.17 encodes a putative amino acid transporter that inhibits CEP-1- and HUS-1-dependent germline apoptosis, as do BMK-1, RAD-50, and RAD-51; Y38H6C.17 has 11 predicted transmembrane alpha-helices; Y38H6C.17 has multiple C. elegans paralogs and non-nematode orthologs, including budding yeast AVT3 and AVT4 and human SLC36A1 (OMIM:606561).	transmembrane				x	0.997416	-1.50617	-3.60489	7.87587	67.3484	2.77265	5.53539
C01G5.7	3.12903	0.0067	0.0170144							0.0411241	0.726423	-2.36149	3.17911	27.8124	5.25994	5.41203
ZC84.6	3.1317	5e-05	0.000241988		serine type endopeptidase inhibitor					-0.26682	1.05723	-2.34129	0.56755	4.97441	1.18104	0.981618
C06G8.3	3.15015	0.0001	0.000450889		ion transport					0.744953	2.81279	0.407599	1.99711	17.7292	14.0325	23.5174
itx-1	3.15492	5e-05	0.000241988	itx-1 encodes one of two Caspr orthologues found in the C. elegans genome; Caspr proteins belong to the Neurexin superfamily and are involved in mediating cell-cell contacts and in the formation of specialized membrane-domains in polarized epithelial and nerve cells; RNA interference of itx-1 suggests that itx-1 is involved in the correct positioning and maintenance of apical junctions and in mai…	EGF-like					1.17198	0.227939	-1.755	5.51328	49.1061	6.45694	14.5488
C06E1.8	3.20121	0.00145	0.00455715							-0.239923	2.26497	-1.17617	0.841528	7.73979	4.04475	3.42506
T03F6.4	3.26856	5e-05	0.000241988							0.570494	2.20874	-0.489329	3.7691	36.3224	17.4235	25.8745
sptf-1	3.28556	0.0009	0.00302772							1.06121	2.57159	0.347243	0.982318	9.57862	5.83954	12.1852
dsl-6	3.2864	0.00395	0.0108144	dsl-6 encodes a putative transmembrane protein whose extracellular domain has a single DSL and EGF domains in series, somewhat like Delta/LAG-2; DSL-6 belongs to a nematode-specific family of Delta/LAG-2-like proteins that includes DSL-1, -2, -3, -5, -6, and -7.	EGF-like					0.451761	0.0855928	-2.74904	1.06976	10.4374	1.13515	1.55256
E04F6.8	3.29734	0.0005	0.00182878							-0.0772334	2.96937	-0.4052	6.2327	61.2735	48.8141	46.2696
pha-4	3.30165	5e-05	0.000241988	pha-4 encodes a FoxA transcription factor; during embryonic development, PHA-4 functions as an organ identity gene whose activity is necessary and sufficient for development of the pharynx/foregut; in addition, PHA-4 plays a key role in regulation of diet-restriction-induced longevity in adult animals; PHA-4 expression begins early in embryogenesis and is seen in pharyngeal and intestinal cells (…	sex differentiation					0.620393	1.69308	-0.988176	16.1184	158.934	52.1183	80.1211
fbxb-101	3.32725	0.0006	0.0021416							0.539967	-0.411871	-3.19915	1.32606	13.3096	0.996731	1.44919
lin-3	3.36058	0.0002	0.000831282	lin-3 encodes a member of the EGF family of peptide growth factors that affects induction of vulval development, viability, ovulation, behavioral quiescence during lethargus, and male spicule development; it acts genetically upstream of let-23, and is expressed in the anchor cell of the developing gonad.	transmembrane, cell fate specification, EGF-like, sex differentiation					1.22468	1.93152	-0.204379	3.28429	33.7348	12.5282	29.2788
nhr-213	3.41653	5e-05	0.000241988		receptor	x				0.535227	2.17415	-0.707157	2.07431	22.1489	9.36175	13.5668
ZK418.7	3.44281	5e-05	0.000241988		GPCR				x	1.23895	1.88844	-0.315412	1.48666	16.1658	5.50413	12.9912
W01C9.1	3.46126	5e-05	0.000241988							0.968766	-1.06739	-3.55989	4.94334	54.4457	2.35887	4.6167
C45G9.6	3.52738	5e-05	0.000241988							-0.00538178	2.7492	-0.783562	5.39982	62.2626	36.3055	36.1703
twk-11	3.53183	5e-05	0.000241988	twk-11 encodes one of more than 40 TWK (two-P domain K+) potassium channels in C. elegans that contain two pore regions and four transmembrane domains; orthologous to C. briggsae CBG19123 with some similarity to Drosophila CG6004.	transmembrane, ion transport					0.0827708	1.70948	-1.73958	1.26196	14.5959	4.12714	4.37085
D2045.8	3.56616	0.00015	0.000645779		ion transport					-0.407186	0.920115	-3.05323	1.99358	23.6132	3.77239	2.84473
T26F2.3	3.5719	0.01215	0.0283354							0.275994	1.56287	-1.73303	0.529735	6.29952	1.56506	1.89501
K07F5.12	3.59413	0.0001	0.000450889						x	-0.508425	0.707934	-3.39462	1.86445	22.516	3.04551	2.14096
C05B5.5	3.60549	0.0005	0.00182878	This gene encodes a protein containing an F-box, a motif predicted to mediate protein-protein interactions either with homologs of yeast Skp-1p or with other proteins.						1.16063	-0.776686	-3.22154	1.04758	12.7511	0.61148	1.367
C37C3.11	3.63923	0.00425	0.0115041							0.821545	3.91442	1.09674	0.894937	11.1509	13.4943	23.8485
M05B5.2	3.65692	5e-05	0.000241988							0.16885	2.17942	-1.30865	3.42074	43.1483	15.495	17.4189
F26D11.6	3.66864	0.0025	0.00728471						x	0.563104	3.56191	0.456377	0.566818	7.20799	6.69401	9.89003
math-44	3.68128	0.00195	0.00588752							1.45668	-2.08237	-4.30697	0.536717	6.88526	0.126733	0.347851
glb-3	3.77317	0.00285	0.00816597	glb-3 encodes a globin with no obvious function in mass RNAi assays.	heme binding					0.176336	3.45304	-0.143794	1.58568	21.6797	17.3654	19.6231
Y39H10B.2	3.78021	5e-05	0.000241988							0.55189	-0.510402	-3.73872	5.1141	70.2628	3.59024	5.2633
C02B8.5	3.7966	5e-05	0.000241988	C02B8.5 encodes a homolog of the functionally active Fmrf Receptor (FR; CG2114) of D. melanogaster; it is thus possible that C02B8.5 is a receptor for one of the FMRF-like neurotransmitters in C. elegans (e.g., FLP-1 through FLP-12).	receptor, transmembrane, GPCR		x			0.633874	0.559288	-2.60344	1.72147	23.9217	2.53667	3.93621
F47F6.4	3.80008	0.01015	0.0242667							-1.19981	-0.197098	-5.19699	1.58036	22.0137	1.37855	0.600129
ceh-1	3.81534	0.0023	0.00677538	ceh-1 encodes a protein that contains a homeobox domain.						0.84915	0.217044	-2.74915	1.75581	24.7179	2.04087	3.6765
Y62H9A.1	3.91378	0.00995	0.0238528							1.27026	-1.38382	-4.02735	0.542771	8.18056	0.207991	0.501685
C05C9.1	3.91456	5e-05	0.000241988						x	-0.305569	3.41855	-0.801581	1.63214	24.6126	17.4519	14.1207
W06D4.3	4.06418	5e-05	0.000241988							1.2961	-1.65148	-4.41956	2.85449	47.7496	0.908625	2.23125
tag-24	4.40107	0.0001	0.000450889	octr-1 encodes a predicted G-protein-coupled seven-transmembrane domain biogenic amine receptor; an OCTR-1::GFP fusion protein is expressed in a very restricted pattern nearly exclusively in a subset of head and tail neurons.	receptor, transmembrane, GPCR					0.596509	2.38848	-1.41608	0.860744	18.1856	4.5069	6.81467
wht-6	4.40676	0.00065	0.00229613							-0.149641	0.363259	-4.19314	0.491746	10.4306	0.632546	0.570225
tyra-2	4.48996	5e-05	0.000241988		receptor, transmembrane, GPCR					0.595124	2.81036	-1.08448	2.03371	45.6983	14.2656	21.5496
C41G7.3	4.51901	0.0001	0.000450889						x	0.0917478	1.99252	-2.43474	0.883093	20.2471	3.51411	3.74484
tsp-13	4.60285	5e-05	0.000241988		transmembrane, ion transport					0.159204	1.52055	-2.92309	2.02399	49.1816	5.80683	6.48432
T21D12.7	4.79838	5e-05	0.000241988		serine type endopeptidase inhibitor					0.380822	0.443443	-3.97412	1.68338	46.8424	2.28913	2.98064
hex-5	5.20214	0.00025	0.00100817	hex-5 encodes a beta-N-acetylhexosaminidase.						0.037473	3.70465	-1.46002	0.618266	22.7602	8.06096	8.27308
set-32	5.30783	5e-05	0.000241988	set-32 encodes a divergent histone H3 lysine-9 (H3K9) methyltransferase homolog with a SET domain; SET-32 has no obvious non-nematode orthologs, but several paralogs (SET-6, SET-13, SET-15, SET-19, SET-20, and SET-21); set-32(ok1457) has no obvious mutant phenotype, and SET-32 has no obvious function in mass RNAi assays.					x	0.581571	2.29643	-2.42983	1.60063	63.4026	7.86293	11.7667
fax-1	5.72956	5e-05	0.000241988	fax-1 encodes a conserved nuclear receptor that contains two C4-type zinc fingers and is orthologous to the vertebrate photoreceptor-specific nuclear receptor PNR (OMIM:604485, mutated in enhanced S-cone syndrome and retinitis pigmentosa); fax-1 is required for normal locomotion and neuron fate specification, including specification of the AVA, AVE, and AVK interneurons and proper axon pathfindin…	receptor, cell fate specification					0.430181	2.19262	-3.10676	1.04867	55.6423	4.79381	6.45919
Y38H6C.23	inf	5e-05	0.000241988							-1.2828	Inf	-2.35569	0	10.919	5.19051	2.13328
