# Supplementary material for: Cell-Specific mRNA Profiling of the Caenorhabditis elegans Somatic Gonadal Precursor Cells Identifies Suites of Sex-Biased and Gonad-Enriched Transcripts
Source: G3 (Bethesda). 2015 Oct 23;5(12):2831–41. doi: 10.1534/g3.115.022517 (PMC4683654; doi:10.1534/g3.115.022517)
Supplement: Supporting Information [file supp_g3.115.022517_TableS4.xlsx]

## Sheet: Sheet1
No enhancement of 4 strains with male gonadal defect [ tra-1(e1834); fkh-6(ez16), him-8(e1489); egl-5(n486), him-8(e1489) and hlh-3(ot354), him-8(e1489)] with the following RNAi clones
C50H2.6
xtr-2
pes-8
ceh-8
C29F7.6
T24D5.3
F23D12.5
H36L18.2
col-181
D1009.3
F35B3.1
Y59EB.1
T22E5.3
M60.7
set-12
W03F9.4
glp-1
Y41D5B.26
F26A1.9
ncr-2
C05C10.1
lin-29
C18H9.5
cutl-5
ZK117.11
T24E12.3
hil-1
F40H7.12
T24E12.9
T24E12.10
F19B10.2
Y633B.1
ZK1053.4
col-140
B0238.9
F53C3.7
fbxa-109
fbxa-69
F18F11.5
nhr-60
fbxb-7
Y6E2A.4
col-101
M0304.6
